# Supplementary material for: Single‐cell landscape of the intrahepatic ecosystem in alcohol‐related liver disease
Source: Clin Transl Med. 2025 Jan 20;15(1):e70198. doi: 10.1002/ctm2.70198 (PMC11746962; doi:10.1002/ctm2.70198)
Supplement: Supplementary file 3 — Supporting Information [file CTM2-15-e70198-s007.xlsx]

## Sheet: Sheet1
Supplementary Table1. Pathological information of all samples
Case ID	Age	Gender	Source	drinking history(40-50% alcohol content)	AST	ALT	Direct bilirubin (μmol/L)	Indirect bilirubin	Total protein(g/L)	Globulin(g/L)	Diagnose
					(U/L)	(U/L)		(μmol/L)
L002	50	male	donor liver	none	/	/	/	/	/	/	normal liver
L003	57	male	donor liver	none	/	/	/	/	/	/	normal liver
L004	48	male	donor liver	none	/	/	/	/	/	/	normal liver
L006	50	male	donor liver	none	/	/	/	/	/	/	normal liver
L007	49	male	donor liver	none	/	/	/	/	/	/	normal liver
L009	44	male	donor liver	none	/	/	/	/	/	/	normal liver
L017	38	male	donor liver	none	/	/	/	/	/	/	normal liver
L018	51	male	donor liver	none	/	/	/	/	/	/	normal liver
AL001	59	male	liver transplantation	30ys	9	17	28.8	13.4	52.1	12	nodular cirrhosis
AL002	49	male	abandoned donor liver	20ys	/	/	/	/	/	/	moderate liver fibrosis
AL003	47	male	liver transplantation	20ys;200ml/day	5	18	25.1	26.4	46.1	13.9	nodular cirrhosis
AL004	59	male	liver transplantation	30ys;400ml/day	20	26	6	5.5	71.3	36.6	nodular cirrhosis
AL005	45	male	abandoned donor liver	20ys	/	/	/	/	/	/	alcohol-related hepatitis
AL006	33	male	liver transplantation	8ys;750ml/day	30	30	236	167	62	25.5	nodular cirrhosis
AL007	46	male	liver transplantation	20ys	30	51	44.5	8.5	51.6	23.1	nodular cirrhosis
AL008	50	male	liver transplantation	30ys;250ml/day	16	12	7.1	9.9	56.5	28.8	cirrhosis,liver failure
AL009	44	male	liver transplantation	20ys	28	28	28.7	16.6	70.1	37.2	nodular cirrhosis
AL010	48	male	liver transplantation	30ys;500ml/day	18	36	99.2	61.8	59.7	19.2	nodular cirrhosis
AL011	29	male	liver transplantation	10ys;50ml/day	3	20	7.8	5.6	64.3	31.3	nodular cirrhosis
AL012	51	male	liver transplantation	20ys;100ml/day	65	79	19.3	16.4	63.1	25.8	nodular cirrhosis
AL013	45	male	liver transplantation	25ys;400ml/day	13	25	64.1	96.4	50.7	9.9	nodular cirrhosis
AL017	38	male	liver transplantation	10ys;150ml/day	7	19	159.3	101.1	60.6	20	decompensated cirrhosis
AL018	49	male	liver transplantation	30ys;50ml/day	10	24	102	28.4	60.8	26.4	decompensated cirrhosis, liver failure
AL019	34	male	abandoned donor liver	20ys	/	/	/	/	/	/	liver fibrosis
AL020	57	male	liver transplantation	30ys;150ml/day	11	27	147	78.5	54.8	13.8	nodular cirrhosis
AL021	38	male	liver transplantation	20ys;200ml/day	25	25	24.78	36	52.5	19	nodular cirrhosis
AL022	49	male	liver transplantation	25ys;150ml/day	8	16	16.2	11.2	56.5	28.3	decompensated cirrhosis
AL023	48	male	liver transplantation	30ys;250ml/day	28	46	123.1	35.2	77.3	38.1	cirrhosis
AL024	47	male	liver transplantation	20ys;500ml/day	13	27	33.7	16.8	69.9	29.6	nodular cirrhosis,liver failure
AL025	47	male	liver transplantation	30ys;250ml/day	36	35	103	45.8	56.5	17.1	cirrhosis
