# Supplementary material for: Single‐cell landscape of the intrahepatic ecosystem in alcohol‐related liver disease
Source: Clin Transl Med. 2025 Jan 20;15(1):e70198. doi: 10.1002/ctm2.70198 (PMC11746962; doi:10.1002/ctm2.70198)
Supplement: Supplementary file 4 — Supporting Information [file CTM2-15-e70198-s009.xlsx]

## Sheet: count
	T	NK	B	Plasma	Macro	DC	Mast	Neu	Proliferation_T/NK	Proliferation_Mono	Endo	Fibro	SMCs	Pericytes	Hepatocytes	Cholangiocytes	ALB+KRT7+ Epithelial
AL-001	959	1058	13	23	849	44	2	367	61	3	216	15	33	1	1	2	110
AL-002	1256	537	53	75	609	14	4	600	3	8	525	0	110	5	1	8	569
AL-003	2970	364	20	45	483	132	46	79	69	4	382	69	208	3	5	1	343
AL-004	4977	1576	391	120	1280	468	18	16	121	23	747	26	206	17	1	12	156
AL-005	3752	1077	177	160	2750	481	16	115	48	21	159	4	34	0	0	2	95
AL-006	3756	860	209	265	1175	149	71	1870	98	44	432	68	262	5	16	4	276
AL-007	5154	1329	121	103	1481	289	93	188	130	31	1416	416	527	24	13	8	719
AL-008	4111	2979	658	332	1227	269	7	118	233	40	175	7	41	0	1	0	44
AL-009	4853	899	193	55	535	252	16	75	44	18	2091	321	298	34	1	8	486
AL-010	4052	526	127	90	848	279	50	53	38	24	1891	380	524	52	17	46	1579
AL-011	4696	2294	280	554	2431	489	34	646	168	56	1067	254	430	3	4	5	124
AL-012	5244	1680	352	124	996	375	8	723	116	38	964	105	115	10	54	0	157
AL-017	3654	502	102	93	1019	392	46	184	56	20	1700	680	708	57	10	25	553
AL-018	4105	1471	156	201	1618	290	56	89	195	56	782	208	268	54	16	9	309
AL-019	2711	921	289	266	999	6	14	2235	229	99	863	10	240	29	39	0	373
AL-020	1862	422	6	13	511	29	12	47	43	7	4442	335	462	289	11	16	297
AL-021	5025	1867	363	746	476	81	4	140	209	11	764	48	279	8	17	32	175
AL-022	2303	1091	133	114	3065	403	2	1381	223	79	599	79	37	6	3	0	23
AL-023	3698	903	86	53	734	121	67	94	105	18	1379	103	171	18	2	1	227
AL-024	243	77	9	59	875	102	31	672	70	23	5187	706	689	757	12	21	515
AL-025	2310	791	393	46	1965	46	115	212	65	16	4872	165	253	53	7	427	171
AL013	501	33	73	26	884	42	5	764	52	15	1003	1156	247	12	0	0	154
L002	5123	2619	478	317	852	374	7	390	302	203	199	0	16	0	7	1	21
L003	6729	4607	327	27	294	195	23	53	141	8	84	3	15	2	0	0	14
L004	2219	246	90	49	1387	5	41	37	14	16	1997	55	812	156	15	149	487
L006	2808	608	136	139	787	62	168	406	74	6	3300	66	567	144	43	1	425
L007	4576	2050	113	35	773	17	6	1893	26	0	592	1	15	0	4	9	65
L009	5156	1322	231	38	603	47	48	1124	703	13	1132	21	244	29	0	195	168
L017	5090	2077	631	112	1526	159	119	449	801	25	1746	6	179	4	40	47	96
L018	3554	2436	467	126	1198	153	18	564	852	133	1160	38	182	17	129	24	151

## Sheet: ratio
	T	NK	B	Plasma	Macro	DC	Mast	Neu	Proliferation_T/NK	Proliferation_Mono	Endo	Fibro	SMCs	Pericytes	Hepatocytes	Cholangiocytes	ALB+KRT7+ Epithelial
AL-001	25.5257	28.1608	0.346021	0.612191	22.5978	1.17115	0.053234	9.76843	1.62364	0.0798509	5.74927	0.399255	0.87836	0.026617	0.026617	0.053234	2.92787
AL-002	28.6955	12.2687	1.21088	1.7135	13.9136	0.319854	0.0913868	13.708	0.0685401	0.182774	11.9945	0	2.51314	0.114233	0.0228467	0.182774	12.9998
AL-003	56.8639	6.96917	0.382922	0.861574	9.24756	2.52728	0.88072	1.51254	1.32108	0.0765843	7.3138	1.32108	3.98239	0.0574383	0.0957304	0.0191461	6.56711
AL-004	49.0103	15.5194	3.85032	1.18168	12.6046	4.60857	0.177253	0.157558	1.19153	0.226489	7.35598	0.256032	2.02856	0.167405	0.00984737	0.118168	1.53619
AL-005	42.2	12.1134	1.99078	1.79957	30.9302	5.40997	0.179957	1.29344	0.539872	0.236194	1.78833	0.0449893	0.382409	0	0	0.0224947	1.0685
AL-006	39.2887	8.99582	2.18619	2.77197	12.2908	1.55858	0.742678	19.5607	1.0251	0.460251	4.51883	0.711297	2.74059	0.0523013	0.167364	0.041841	2.88703
AL-007	42.8002	11.0364	1.00482	0.85534	12.2986	2.39993	0.772297	1.5612	1.07955	0.257432	11.7588	3.45458	4.37635	0.199302	0.107955	0.0664341	5.97077
AL-008	40.1386	29.0861	6.42453	3.24155	11.9801	2.62644	0.068346	1.15212	2.27495	0.390549	1.70865	0.068346	0.400312	0	0.00976372	0	0.429604
AL-009	47.6766	8.83191	1.89606	0.540328	5.25592	2.47569	0.157186	0.736811	0.432263	0.176835	20.5423	3.15355	2.9276	0.334021	0.00982415	0.0785932	4.77454
AL-010	38.3132	4.97352	1.20083	0.850983	8.01815	2.63805	0.472769	0.501135	0.359304	0.226929	17.8801	3.59304	4.95461	0.491679	0.160741	0.434947	14.93
AL-011	34.6952	16.9487	2.06871	4.09309	17.9608	3.61286	0.251201	4.77281	1.24123	0.413742	7.88327	1.87662	3.17695	0.0221648	0.029553	0.0369413	0.916143
AL-012	47.4098	15.1885	3.18235	1.12106	9.00461	3.39029	0.0723262	6.53648	1.04873	0.343549	8.71531	0.949281	1.03969	0.0904077	0.488202	0	1.4194
AL-017	37.2819	5.12193	1.04071	0.948883	10.3969	3.99959	0.46934	1.87736	0.57137	0.204061	17.3452	6.93807	7.22375	0.581573	0.10203	0.255076	5.64228
AL-018	41.536	14.8841	1.57847	2.0338	16.3715	2.93433	0.56663	0.900536	1.97309	0.56663	7.91258	2.10462	2.71173	0.546393	0.161894	0.0910655	3.12658
AL-019	29.0786	9.87879	3.09986	2.85316	10.7154	0.064357	0.150166	23.973	2.45629	1.06189	9.25668	0.107262	2.57428	0.311059	0.41832	0	4.00086
AL-020	21.1495	4.79328	0.0681508	0.14766	5.80418	0.329396	0.136302	0.533848	0.488414	0.0795093	50.4543	3.80509	5.24761	3.2826	0.124943	0.181736	3.37347
AL-021	49.0483	18.2235	3.54319	7.2816	4.64617	0.79063	0.0390434	1.36652	2.04002	0.107369	7.4573	0.468521	2.72328	0.0780869	0.165935	0.312347	1.70815
AL-022	24.1379	11.4349	1.39398	1.19484	32.1245	4.22388	0.0209622	14.4744	2.33728	0.828005	6.27817	0.828005	0.3878	0.0628865	0.0314432	0	0.241065
AL-023	47.5321	11.6067	1.1054	0.681234	9.43445	1.55527	0.861183	1.20823	1.34961	0.231362	17.7249	1.32391	2.19794	0.231362	0.0257069	0.0128535	2.91774
AL-024	2.41839	0.766322	0.0895701	0.587182	8.7082	1.01513	0.308519	6.6879	0.696656	0.228901	51.6222	7.02627	6.85709	7.53384	0.119427	0.208997	5.1254
AL-025	19.4004	6.64315	3.30058	0.386327	16.5029	0.386327	0.965818	1.78047	0.545897	0.134375	40.9171	1.38574	2.1248	0.445116	0.0587889	3.58613	1.43613
AL013	10.0866	0.664385	1.4697	0.523455	17.7975	0.845581	0.100664	15.3815	1.04691	0.301993	20.1933	23.2736	4.97282	0.241595	0	0	3.10046
L002	46.9612	24.0077	4.3817	2.90586	7.81007	3.42836	0.0641672	3.57503	2.76836	1.86085	1.82418	0	0.146668	0	0.0641672	0.00916674	0.192502
L003	53.7374	36.7912	2.6114	0.215621	2.34787	1.55726	0.183677	0.423255	1.12602	0.0638876	0.670819	0.0239578	0.119789	0.0159719	0	0	0.111803
L004	28.5402	3.16399	1.15756	0.630225	17.8392	0.0643087	0.527331	0.475884	0.180064	0.205788	25.6849	0.707395	10.4437	2.00643	0.192926	1.9164	6.26367
L006	28.8296	6.2423	1.3963	1.4271	8.08008	0.63655	1.72485	4.16838	0.759754	0.0616016	33.8809	0.677618	5.82136	1.47844	0.441478	0.0102669	4.36345
L007	44.973	20.1474	1.11057	0.34398	7.59705	0.167076	0.0589681	18.6044	0.255528	0	5.81818	0.00982801	0.14742	0	0.039312	0.0884521	0.638821
L009	46.5595	11.9379	2.08597	0.343146	5.44519	0.424418	0.433448	10.1499	6.3482	0.117392	10.2221	0.189633	2.20336	0.261875	0	1.76088	1.51707
L017	38.8342	15.8465	4.81422	0.854505	11.6426	1.21309	0.907912	3.42565	6.11124	0.190738	13.3211	0.0457771	1.36568	0.030518	0.30518	0.358587	0.732433
L018	31.7265	21.7461	4.1689	1.1248	10.6945	1.36583	0.160686	5.03482	7.60578	1.18729	10.3553	0.339225	1.62471	0.151759	1.15158	0.214247	1.34797
