# Supplementary material for: Single‐cell landscape of the intrahepatic ecosystem in alcohol‐related liver disease
Source: Clin Transl Med. 2025 Jan 20;15(1):e70198. doi: 10.1002/ctm2.70198 (PMC11746962; doi:10.1002/ctm2.70198)
Supplement: Supplementary file 5 — Supporting Information [file CTM2-15-e70198-s002.xlsx]

## Sheet: Major cluster DEG
p_val	avg_log2FC	pct.1	pct.2	p_val_adj	cluster	gene
0	2.80671	0.658	0.085	0	T	IL7R
0	2.37353	0.192	0.059	0	T	CCL20
0	2.05087	0.888	0.186	0	T	CD3E
0	2.00883	0.67	0.225	0	T	LTB
0	1.76765	0.747	0.123	0	T	CD3D
0	1.75631	0.94	0.43	0	T	IL32
0	1.58981	0.507	0.196	0	T	TNF
0	1.57814	0.473	0.103	0	T	CD8A
0	1.54997	0.643	0.152	0	T	CD2
0	1.52486	0.926	0.405	0	T	CD69
0	1.42591	0.578	0.22	0	T	KLRB1
0	1.41558	0.495	0.143	0	T	GZMK
0	1.33454	0.546	0.128	0	T	SPOCK2
0	1.32432	0.569	0.097	0	T	CD3G
0	1.32087	0.877	0.713	0	T	ZFP36L2
0	1.30251	0.64	0.428	0	T	CITED2
0	1.26841	0.832	0.319	0	T	CCL5
0	1.25768	0.824	0.586	0	T	TNFAIP3
0	1.21298	0.654	0.191	0	T	LCK
0	1.1985	0.777	0.303	0	T	PTPRCAP
0	1.18725	0.968	0.87	0	T	HSPA8
0	1.17336	0.091	0.009	0	T	TRBV20-1
0	1.15949	0.892	0.707	0	T	SRSF7
0	1.1518	0.533	0.142	0	T	LIME1
0	1.12758	0.755	0.581	0	T	ANXA1
0	1.11478	0.556	0.208	0	T	TRBC2
0	1.11116	0.764	0.464	0	T	CXCR4
0	1.09181	0.724	0.341	0	T	CD52
0	1.08102	0.532	0.158	0	T	CD96
0	1.07719	0.629	0.358	0	T	TUBA4A
0	1.07072	0.413	0.082	0	T	CD6
0	1.06695	0.761	0.559	0	T	UBE2S
0	1.06528	0.86	0.54	0	T	DUSP2
0	1.0642	0.799	0.666	0	T	TSC22D3
0	1.06177	0.587	0.256	0	T	PARP8
0	1.0417	0.898	0.735	0	T	SARAF
0	1.03985	0.453	0.124	0	T	TC2N
0	1.03487	0.97	0.892	0	T	BTG1
0	1.0325	0.606	0.252	0	T	ACAP1
0	1.02714	0.555	0.203	0	T	SEPTIN1
0	1.01963	0.571	0.271	0	T	RORA
0	1.01166	0.438	0.15	0	T	FLT3LG
0	0.994777	0.501	0.155	0	T	LAT
0	0.988925	0.192	0.02	0	T	TRAV1-2
0	0.988313	0.617	0.417	0	T	RGCC
0	0.984626	0.345	0.05	0	T	THEMIS
0	0.984025	0.562	0.231	0	T	PCED1B-AS1
0	0.967617	0.788	0.386	0	T	IL2RG
0	0.966792	0.545	0.236	0	T	GBP5
0	0.956727	0.352	0.119	0	T	KLRG1
0	0.947746	0.332	0.042	0	T	CAMK4
0	0.941005	0.661	0.51	0	T	YPEL5
0	0.937785	0.567	0.38	0	T	G3BP2
0	0.936328	0.679	0.383	0	T	EVL
0	0.935916	0.331	0.099	0	T	AQP3
0	0.934844	0.979	0.916	0	T	RPS27
0	0.929285	0.263	0.056	0	T	CD8B
0	0.929233	0.339	0.056	0	T	SIT1
0	0.9149	0.537	0.352	0	T	TSPYL2
0	0.911346	0.502	0.176	0	T	SH2D2A
0	0.901792	0.637	0.257	0	T	GZMA
0	0.900288	0.742	0.645	0	T	MYADM
0	0.896343	0.529	0.286	0	T	SOCS1
0	0.889762	0.518	0.188	0	T	SKAP1
0	0.883643	0.231	0.03	0	T	ICOS
0	0.881837	0.328	0.068	0	T	BCL11B
0	0.874299	0.422	0.193	0	T	TENT5C
0	0.869326	0.631	0.427	0	T	EML4
0	0.865698	0.233	0.02	0	T	CD40LG
0	0.864513	0.484	0.192	0	T	STAT4
0	0.863886	0.49	0.273	0	T	PPP2R5C
0	0.856566	0.758	0.631	0	T	BRD2
0	0.855311	0.564	0.243	0	T	RHOH
0	0.854094	0.285	0.042	0	T	SLAMF1
0	0.852188	0.64	0.461	0	T	CCNH
0	0.851902	0.669	0.405	0	T	STK17B
0	0.849953	0.834	0.712	0	T	BTG2
0	0.846346	0.52	0.403	0	T	NEU1
0	0.845592	0.692	0.505	0	T	EZR
0	0.845343	0.349	0.102	0	T	ITK
0	0.831896	0.303	0.071	0	T	TCF7
0	0.831021	0.865	0.808	0	T	DNAJA1
0	0.824041	0.308	0.067	0	T	TRAC
0	0.821799	0.743	0.432	0	T	CD48
0	0.818768	0.355	0.145	0	T	TTC39C
0	0.817836	0.248	0.061	0	T	CXCR6
0	0.81691	0.276	0.04	0	T	CD5
0	0.804014	0.869	0.751	0	T	RPS29
0	0.803577	0.903	0.559	0	T	PTPRC
0	0.798795	0.767	0.447	0	T	HCST
0	0.797957	0.589	0.329	0	T	LBH
0	0.793858	0.48	0.18	0	T	ZAP70
0	0.786775	0.519	0.336	0	T	LEPROTL1
0	0.786333	0.584	0.42	0	T	IDS
0	0.783948	0.339	0.109	0	T	CLEC2D
0	0.781913	0.51	0.295	0	T	PTGER4
0	0.780996	0.074	0.006	0	T	TRBV6-1
0	0.780981	0.337	0.169	0	T	TRAF1
0	0.78073	0.642	0.394	0	T	FYN
0	0.772146	0.443	0.251	0	T	ITM2A
0	0.772039	0.981	0.923	0	T	RPS12
0	0.765107	0.973	0.912	0	T	RPS3
0	0.764256	0.884	0.55	0	T	CORO1A
0	0.763719	0.275	0.118	0	T	NCR3
0	0.754091	0.303	0.079	0	T	KCNA3
0	0.75255	0.927	0.828	0	T	RPSA
0	0.750234	0.983	0.944	0	T	HSP90AA1
0	0.748573	0.701	0.465	0	T	PLAAT4
0	0.748272	0.244	0.028	0	T	CD28
0	0.747685	0.806	0.56	0	T	CRIP1
0	0.740634	0.662	0.41	0	T	STK17A
0	0.736936	0.573	0.227	0	T	GZMM
0	0.734737	0.277	0.074	0	T	OXNAD1
0	0.733435	0.916	0.88	0	T	HSPA1B
0	0.729584	0.202	0.033	0	T	CCR6
0	0.724909	0.459	0.282	0	T	RBL2
0	0.724223	0.528	0.356	0	T	ZNF331
0	0.722475	0.412	0.263	0	T	RGS1
0	0.722417	0.306	0.116	0	T	GATA3
0	0.720535	0.836	0.52	0	T	RAC2
0	0.718715	0.277	0.075	0	T	INPP4B
0	0.716452	0.789	0.715	0	T	HSPH1
0	0.716199	0.774	0.621	0	T	TGFB1
0	0.715975	0.438	0.198	0	T	TBC1D10C
0	0.713327	0.567	0.427	0	T	ZC3HAV1
0	0.71322	0.603	0.353	0	T	CYTIP
0	0.713042	0.24	0.034	0	T	TRAT1
0	0.712653	0.354	0.173	0	T	PBXIP1
0	0.710859	0.947	0.907	0	T	HSP90AB1
0	0.709493	0.689	0.408	0	T	TAGAP
0	0.705525	0.947	0.893	0	T	RPL41
0	0.701842	0.41	0.216	0	T	ARHGAP15
0	0.701033	0.671	0.558	0	T	DDX24
0	0.701009	0.418	0.208	0	T	SLC38A1
0	0.692908	0.224	0.092	0	T	CISH
0	0.690265	0.225	0.043	0	T	PBX4
0	0.689544	0.118	0.03	0	T	ZNF683
0	0.68901	0.974	0.918	0	T	RPS27A
0	0.688918	0.651	0.382	0	T	ARL4C
0	0.687537	0.287	0.091	0	T	SCML4
0	0.686649	0.357	0.153	0	T	TRBC1
0	0.684961	0.275	0.092	0	T	PRKCQ-AS1
0	0.676269	0.418	0.205	0	T	EMB
0	0.674977	0.444	0.33	0	T	ODC1
0	0.673934	0.976	0.934	0	T	RPL30
0	0.672706	0.669	0.585	0	T	TUBA1A
0	0.672031	0.032	0.005	0	T	TRBV7-2
0	0.669204	0.981	0.928	0	T	JUND
0	0.667277	0.266	0.073	0	T	LAG3
0	0.662726	0.495	0.384	0	T	GTF2B
0	0.662703	0.523	0.359	0	T	RESF1
0	0.661096	0.223	0.047	0	T	CD27
0	0.660624	0.349	0.165	0	T	PTPN22
0	0.656981	0.731	0.637	0	T	SRSF2
0	0.656774	0.678	0.571	0	T	CYCS
0	0.655381	0.376	0.19	0	T	RASAL3
0	0.652876	0.426	0.242	0	T	PDE7A
0	0.64492	0.482	0.335	0	T	BIRC3
0	0.639978	0.316	0.126	0	T	LINC00861
0	0.638341	0.21	0.056	0	T	CXCR3
0	0.636507	0.38	0.192	0	T	PTPN7
0	0.63431	0.507	0.351	0	T	PDCD4
0	0.634057	0.232	0.067	0	T	RCAN3
0	0.633611	0.911	0.806	0	T	EEF1B2
0	0.633429	0.569	0.415	0	T	ARHGEF1
0	0.63205	0.982	0.919	0	T	RPS19
0	0.631153	0.416	0.215	0	T	FKBP11
0	0.627651	0.984	0.951	0	T	RPL28
0	0.6275	0.917	0.831	0	T	KLF6
0	0.627462	0.493	0.366	0	T	HECA
0	0.625561	0.309	0.156	0	T	BCL2
0	0.625026	0.927	0.865	0	T	DNAJB1
0	0.622632	0.512	0.408	0	T	CREM
0	0.62185	0.956	0.882	0	T	RPL21
0	0.620286	0.972	0.894	0	T	JUN
0	0.62007	0.591	0.409	0	T	STK4
0	0.620015	0.972	0.922	0	T	RPS15A
0	0.61936	0.376	0.186	0	T	SYTL3
0	0.618886	0.661	0.47	0	T	ADGRE5
0	0.618866	0.563	0.454	0	T	GLS
0	0.616977	0.427	0.308	0	T	RALGAPA1
0	0.614812	0.545	0.421	0	T	HIST1H4C
0	0.613603	0.985	0.943	0	T	EEF1A1
0	0.610875	0.333	0.171	0	T	TMC8
0	0.60886	0.334	0.179	0	T	GPR183
0	0.606979	0.886	0.742	0	T	ARHGDIB
0	0.60566	0.056	0.014	0	T	TRBV28
0	0.605207	0.265	0.135	0	T	BATF
0	0.60234	0.252	0.098	0	T	LINC01138
0	0.601884	0.956	0.898	0	T	RPS25
0	0.601043	0.41	0.227	0	T	TRAF3IP3
0	0.60098	0.592	0.478	0	T	LDHB
0	0.600463	0.038	0.005	0	T	TRBV5-1
0	0.599682	0.433	0.264	0	T	IKZF1
0	0.596941	0.601	0.416	0	T	WIPF1
0	0.595234	0.325	0.196	0	T	AC007384.1
0	0.594836	0.62	0.547	0	T	EIF4A3
0	0.593254	0.538	0.434	0	T	PPP1R2
0	0.593114	0.443	0.351	0	T	INTS6
0	0.590702	0.201	0.028	0	T	SIRPG
0	0.589375	0.032	0.006	0	T	TRBV7-9
0	0.588122	0.156	0.017	0	T	SLC4A10
0	0.587086	0.346	0.221	0	T	SLC7A5
0	0.585461	0.931	0.872	0	T	UBB
0	0.583559	0.987	0.928	0	T	RPL13
0	0.583529	0.257	0.085	0	T	RASGRP1
0	0.580743	0.459	0.294	0	T	SAMSN1
0	0.578987	0.116	0.039	0	T	LINC02446
0	0.577487	0.196	0.042	0	T	GPR171
0	0.576983	0.287	0.188	0	T	TUBB2A
0	0.575556	0.403	0.203	0	T	IFNG
0	0.57318	0.323	0.152	0	T	IKZF3
0	0.5728	0.389	0.223	0	T	DEF6
0	0.572327	0.648	0.529	0	T	CACYBP
0	0.566866	0.409	0.243	0	T	APOBEC3G
0	0.565429	0.953	0.892	0	T	RPS4X
0	0.56533	0.436	0.253	0	T	GPR65
0	0.564622	0.71	0.607	0	T	MBNL1
0	0.562761	0.476	0.35	0	T	ERN1
0	0.561336	0.963	0.895	0	T	RPL14
0	0.560131	0.271	0.124	0	T	AC243960.1
0	0.559353	0.474	0.383	0	T	CDKN1B
0	0.559275	0.318	0.239	0	T	TNFSF9
0	0.558111	0.4	0.251	0	T	TNFAIP8
0	0.558091	0.637	0.592	0	T	DDX3X
0	0.557449	0.946	0.868	0	T	RPL23A
0	0.55244	0.934	0.862	0	T	RPS21
0	0.55166	0.883	0.842	0	T	RPS26
0	0.55161	0.342	0.231	0	T	MDFIC
0	0.551379	0.303	0.169	0	T	PIK3IP1
0	0.550794	0.266	0.112	0	T	GPR174
0	0.548628	0.324	0.19	0	T	MGAT4A
0	0.547358	0.216	0.054	0	T	GRAP2
0	0.547135	0.268	0.123	0	T	MAP4K1
0	0.546926	0.955	0.927	0	T	JUNB
0	0.544103	0.724	0.646	0	T	RSRP1
0	0.542692	0.296	0.136	0	T	MYBL1
0	0.540968	0.979	0.93	0	T	RPL10
0	0.540512	0.705	0.449	0	T	FYB1
0	0.539671	0.04	0.007	0	T	TRBV6-5
0	0.539588	0.121	0.031	0	T	TRGV10
0	0.53739	0.861	0.769	0	T	NPM1
0	0.536231	0.963	0.896	0	T	RPL3
0	0.536024	0.446	0.3	0	T	ANKRD44
0	0.533541	0.346	0.174	0	T	CYFIP2
0	0.533537	0.131	0.031	0	T	TRGV2
0	0.532821	0.256	0.221	0	T	MT1X
0	0.531961	0.366	0.24	0	T	CDC42SE2
0	0.530753	0.504	0.389	0	T	BCAS2
0	0.528828	0.258	0.175	0	T	OASL
0	0.527542	0.377	0.201	0	T	RHOF
0	0.526634	0.846	0.768	0	T	YWHAZ
0	0.525558	0.338	0.211	0	T	ARAP2
0	0.524914	0.278	0.127	0	T	SYTL2
0	0.524719	0.979	0.915	0	T	RPS18
0	0.523802	0.35	0.236	0	T	HERPUD2
0	0.52354	0.473	0.402	0	T	PNP
0	0.522577	0.662	0.603	0	T	TUBB4B
0	0.521379	0.24	0.145	0	T	HNRNPLL
0	0.520905	0.589	0.511	0	T	ANKRD12
0	0.520808	0.937	0.859	0	T	CALM1
0	0.520675	0.178	0.041	0	T	TNFRSF25
0	0.519359	0.299	0.13	0	T	SH2D1A
0	0.518479	0.679	0.573	0	T	DDIT4
0	0.517635	0.331	0.227	0	T	ODF2L
0	0.516845	0.647	0.43	0	T	CD44
0	0.516771	0.468	0.344	0	T	ABRACL
0	0.516236	0.604	0.535	0	T	SNHG8
0	0.516047	0.98	0.969	0	T	H3F3B
0	0.515387	0.971	0.953	0	T	UBC
0	0.515344	0.398	0.264	0	T	AKNA
0	0.514106	0.753	0.651	0	T	HSPA5
0	0.51396	0.196	0.079	0	T	P2RY10
0	0.512741	0.389	0.271	0	T	CBLB
0	0.511841	0.222	0.097	0	T	PRR5
0	0.51174	0.727	0.608	0	T	TLE5
0	0.510887	0.37	0.246	0	T	PIM1
0	0.510073	0.645	0.265	0	T	CD7
0	0.509518	0.469	0.344	0	T	GLIPR1
0	0.509041	0.33	0.163	0	T	GZMH
0	0.509001	0.373	0.238	0	T	LPXN
0	0.508926	0.316	0.184	0	T	TSEN54
0	0.508659	0.654	0.571	0	T	ELF1
0	0.507355	0.36	0.245	0	T	SYNRG
0	0.505319	0.151	0.028	0	T	LINC00892
0	0.503338	0.376	0.294	0	T	SNHG12
0	0.501293	0.28	0.126	0	T	ITGB7
0	0.500817	0.609	0.538	0	T	CLEC2B
0	0.500091	0.282	0.14	0	T	SP140
0	0.499786	0.468	0.352	0	T	SEPTIN6
0	0.499174	0.443	0.345	0	T	CCDC107
0	0.497481	0.504	0.426	0	T	KMT2A
0	0.497293	0.471	0.366	0	T	FNBP1
0	0.495666	0.565	0.383	0	T	SLC9A3R1
0	0.495627	0.433	0.337	0	T	PLK3
0	0.493938	0.194	0.061	0	T	MPZL3
0	0.492528	0.346	0.231	0	T	TMC6
0	0.492244	0.354	0.249	0	T	KIF2A
0	0.49098	0.465	0.389	0	T	PIK3R1
0	0.488948	0.988	0.961	0	T	HLA-A
0	0.488796	0.36	0.224	0	T	CCND2
0	0.48843	0.167	0.035	0	T	DPP4
0	0.487966	0.447	0.323	0	T	PIP4K2A
0	0.487015	0.038	0.005	0	T	TRBV19
0	0.48615	0.169	0.038	0	T	LINC01871
0	0.485847	0.032	0.005	0	T	TRBV3-1
0	0.485066	0.645	0.568	0	T	AC020916.1
0	0.484827	0.03	0.004	0	T	TRBV4-2
0	0.484631	0.97	0.903	0	T	RPS2
0	0.484506	0.167	0.043	0	T	ZNF831
0	0.484192	0.979	0.949	0	T	RPLP1
0	0.483613	0.279	0.181	0	T	PPM1K
0	0.482916	0.214	0.111	0	T	AL499604.1
0	0.482324	0.718	0.616	0	T	NR4A2
0	0.480786	0.259	0.144	0	T	FAS
0	0.478543	0.26	0.185	0	T	LINC-PINT
0	0.477624	0.141	0.055	0	T	IL4I1
0	0.476577	0.292	0.25	0	T	ERF
0	0.47606	0.598	0.461	0	T	CNN2
0	0.475994	0.526	0.45	0	T	CHD2
0	0.475787	0.964	0.922	0	T	RPS14
0	0.474915	0.999	0.984	0	T	MALAT1
0	0.47451	0.557	0.342	0	T	GNG2
0	0.473253	0.547	0.497	0	T	SNHG5
0	0.47275	0.31	0.165	0	T	SYTL1
0	0.471633	0.344	0.287	0	T	PHLDA1
0	0.46999	0.435	0.359	0	T	AMD1
0	0.469546	0.251	0.14	0	T	MTFP1
0	0.469407	0.955	0.891	0	T	RPL17
0	0.46817	0.377	0.261	0	T	PITPNC1
0	0.467327	0.23	0.113	0	T	ANXA2R
0	0.466504	0.509	0.25	0	T	CTSW
0	0.465635	0.336	0.232	0	T	PHF1
0	0.464536	0.644	0.581	0	T	GSTK1
0	0.463845	0.526	0.334	0	T	ICAM3
0	0.462544	0.135	0.017	0	T	LINC02273
0	0.462322	0.056	0.005	0	T	TRBV6-4
0	0.459546	0.965	0.909	0	T	RPS3A
0	0.459305	0.965	0.919	0	T	RPL34
0	0.458123	0.42	0.33	0	T	BUB3
0	0.457998	0.774	0.709	0	T	RPS20
0	0.457634	0.243	0.153	0	T	GPRIN3
0	0.457101	0.566	0.5	0	T	TERF2IP
0	0.457005	0.141	0.053	0	T	LTA
0	0.455869	0.62	0.425	0	T	CD53
0	0.455446	0.349	0.205	0	T	KLRK1
0	0.455429	0.524	0.389	0	T	PDE4B
0	0.455177	0.248	0.127	0	T	PTGER2
0	0.454538	0.952	0.921	0	T	RPL39
0	0.451547	0.313	0.227	0	T	DNAJB9
0	0.45113	0.5	0.42	0	T	PAXX
0	0.448795	0.894	0.819	0	T	FOSB
0	0.44853	0.972	0.921	0	T	RPL19
0	0.448367	0.283	0.168	0	T	SEMA4D
0	0.447225	0.753	0.703	0	T	FUS
0	0.447051	0.8	0.747	0	T	RPL36AL
0	0.446589	0.691	0.624	0	T	RBM8A
0	0.445579	0.604	0.498	0	T	DUSP5
0	0.445481	0.946	0.926	0	T	DUSP1
0	0.44507	0.525	0.359	0	T	APBB1IP
0	0.444236	0.457	0.33	0	T	CELF2
0	0.443613	0.938	0.857	0	T	RPL10A
0	0.443344	0.398	0.371	0	T	PPP1R10
0	0.441052	0.477	0.371	0	T	ZC3H12A
0	0.441012	0.457	0.428	0	T	YME1L1
0	0.440858	0.285	0.189	0	T	DOCK10
0	0.440233	0.495	0.467	0	T	MKNK2
0	0.44022	0.919	0.859	0	T	EEF1D
0	0.439687	0.945	0.878	0	T	RPLP0
0	0.438866	0.323	0.267	0	T	SNHG1
0	0.438427	0.346	0.239	0	T	IL16
0	0.438072	0.575	0.525	0	T	SNHG6
0	0.437407	0.423	0.365	0	T	ELOVL5
0	0.437356	0.576	0.402	0	T	ETS1
0	0.437154	0.361	0.248	0	T	RBM38
0	0.436996	0.623	0.558	0	T	ID2
0	0.436913	0.569	0.498	0	T	ARF6
0	0.436364	0.265	0.188	0	T	CRYBG1
0	0.436285	0.936	0.861	0	T	RPS5
0	0.435395	0.577	0.393	0	T	ISG20
0	0.435034	0.441	0.369	0	T	FGFR1OP2
0	0.434805	0.986	0.992	0	T	B2M
0	0.434638	0.127	0.106	0	T	DUSP4
0	0.434219	0.337	0.194	0	T	DENND2D
0	0.433995	0.974	0.923	0	T	RPL32
0	0.432125	0.107	0.022	0	T	IL23A
0	0.429848	0.236	0.169	0	T	SESN1
0	0.429628	0.376	0.306	0	T	TOB1
0	0.42961	0.149	0.03	0	T	UBASH3A
0	0.429105	0.187	0.125	0	T	AC025164.1
0	0.427911	0.517	0.395	0	T	CCND3
0	0.427424	0.261	0.156	0	T	FAM117A
0	0.426349	0.307	0.207	0	T	CCDC88C
0	0.42558	0.446	0.35	0	T	SUN2
0	0.425554	0.52	0.451	0	T	SEPTIN9
0	0.425143	0.274	0.185	0	T	IL27RA
0	0.423988	0.235	0.151	0	T	TBCC
0	0.423021	0.957	0.898	0	T	RPL6
0	0.42091	0.99	0.973	0	T	HLA-B
0	0.420251	0.444	0.406	0	T	FAM177A1
0	0.419355	0.854	0.53	0	T	S100A4
0	0.417868	0.366	0.328	0	T	GSPT1
0	0.417257	0.32	0.262	0	T	ETV3
0	0.416401	0.404	0.344	0	T	C9orf78
0	0.41568	0.335	0.269	0	T	OFD1
0	0.41517	0.465	0.301	0	T	BIN2
0	0.414901	0.169	0.083	0	T	CDC14A
0	0.414813	0.284	0.244	0	T	SRRT
0	0.414084	0.362	0.329	0	T	PER1
0	0.41363	0.372	0.26	0	T	PRKCH
0	0.412574	0.347	0.306	0	T	ANKRD37
0	0.411904	0.969	0.905	0	T	RPL18A
0	0.41081	0.205	0.101	0	T	TNIK
0	0.410161	0.28	0.19	0	T	RUNX3
0	0.409786	0.7	0.343	0	T	CST7
0	0.409561	0.24	0.16	0	T	SATB1
0	0.409052	0.664	0.59	0	T	HLA-F
0	0.408798	0.342	0.177	0	T	HOPX
0	0.4085	0.665	0.623	0	T	SF1
0	0.408381	0.237	0.13	0	T	GLCCI1
0	0.406904	0.209	0.117	0	T	HELB
0	0.406719	0.754	0.685	0	T	EIF4A2
0	0.406493	0.782	0.716	0	T	NCL
0	0.406454	0.287	0.174	0	T	RGS14
0	0.40637	0.654	0.598	0	T	SOD1
0	0.406303	0.783	0.738	0	T	EIF5
0	0.406224	0.125	0.077	0	T	TNFRSF4
0	0.40606	0.253	0.125	0	T	SAMD3
0	0.405555	0.408	0.341	0	T	MZT2A
0	0.40547	0.113	0.018	0	T	PDCD1
0	0.404635	0.526	0.479	0	T	GPBP1
0	0.40462	0.117	0.035	0	T	TRGV3
0	0.403393	0.091	0.048	0	T	CCR7
0	0.402596	0.28	0.183	0	T	EPB41
0	0.401392	0.946	0.894	0	T	DDX5
0	0.4005	0.627	0.514	0	T	C12orf57
0	0.400123	0.296	0.247	0	T	TSPYL1
0	0.39902	0.338	0.181	0	T	MATK
0	0.398899	0.422	0.336	0	T	ITGA4
0	0.39836	0.95	0.892	0	T	RPL35A
0	0.397783	0.932	0.869	0	T	RPL5
0	0.397612	0.276	0.172	0	T	PTPN4
0	0.397611	0.528	0.496	0	T	CHORDC1
0	0.397498	0.952	0.896	0	T	RPLP2
0	0.397375	0.693	0.653	0	T	PTGES3
0	0.395408	0.282	0.209	0	T	AAK1
0	0.394994	0.263	0.131	0	T	TBX21
0	0.394784	0.646	0.637	0	T	SAP18
0	0.393325	0.29	0.22	0	T	SPTY2D1
0	0.393305	0.277	0.173	0	T	PAG1
0	0.393157	0.468	0.443	0	T	DDX3Y
0	0.392324	0.253	0.174	0	T	CASP8
0	0.389666	0.279	0.187	0	T	BIN1
0	0.389373	0.071	0.007	0	T	TRAV8-2
0	0.389328	0.656	0.619	0	T	LINC01578
0	0.388725	0.453	0.351	0	T	ANXA6
0	0.3881	0.334	0.187	0	T	FCMR
0	0.387407	0.643	0.606	0	T	SELENOK
0	0.387095	0.363	0.343	0	T	POLR2A
0	0.38625	0.296	0.248	0	T	KPNA2
0	0.386185	0.233	0.155	0	T	LYAR
0	0.38523	0.217	0.13	0	T	PLCG1
0	0.38521	0.352	0.279	0	T	CYLD
0	0.384766	0.18	0.098	0	T	DGKA
0	0.384762	0.577	0.533	0	T	APRT
0	0.384589	0.333	0.212	0	T	PSTPIP1
0	0.382414	0.749	0.705	0	T	TOMM7
0	0.382208	0.686	0.669	0	T	H2AFZ
0	0.381914	0.028	0.003	0	T	TRBV6-2
0	0.381135	0.336	0.246	0	T	NFATC2
0	0.381135	0.647	0.596	0	T	ARL6IP5
0	0.381014	0.182	0.114	0	T	AUTS2
0	0.380167	0.427	0.376	0	T	DDX6
0	0.380118	0.163	0.093	0	T	GOLGA8B
0	0.380059	0.71	0.672	0	T	SFPQ
0	0.380054	0.394	0.348	0	T	NOP58
0	0.378791	0.351	0.23	0	T	PIM2
0	0.378757	0.935	0.867	0	T	RPL35
0	0.378466	0.228	0.133	0	T	DENND1C
0	0.378437	0.31	0.201	0	T	SPN
0	0.378163	0.27	0.145	0	T	PYHIN1
0	0.378133	0.271	0.191	0	T	DUSP8
0	0.378085	0.231	0.163	0	T	PDE4D
0	0.377723	0.628	0.583	0	T	SF3B1
0	0.377629	0.4	0.36	0	T	SF3A1
0	0.376952	0.651	0.619	0	T	LDHA
0	0.376321	0.307	0.236	0	T	SS18L2
0	0.375124	0.318	0.267	0	T	URI1
0	0.375116	0.164	0.073	0	T	TRG-AS1
0	0.374208	0.184	0.083	0	T	PPP2R2B
0	0.373626	0.311	0.296	0	T	RBM22
0	0.373586	0.262	0.193	0	T	SLC2A4RG
0	0.373432	0.307	0.218	0	T	ITGAL
0	0.373003	0.639	0.593	0	T	HNRNPA0
0	0.372823	0.336	0.294	0	T	BTG3
0	0.370134	0.171	0.08	0	T	ATP6V0E2
0	0.369282	0.257	0.197	0	T	RNF139
0	0.368871	0.505	0.473	0	T	EPC1
0	0.368447	0.035	0.009	0	T	TRBV2
0	0.368419	0.356	0.312	0	T	PRNP
0	0.367708	0.393	0.35	0	T	GTF3A
0	0.367456	0.366	0.303	0	T	ZNRD1
0	0.366415	0.391	0.332	0	T	IDI1
0	0.365975	0.847	0.778	0	T	HSPE1
0	0.363915	0.692	0.653	0	T	PRRC2C
0	0.36381	0.262	0.209	0	T	NSMCE3
0	0.363772	0.165	0.077	0	T	PCED1B
0	0.363687	0.687	0.649	0	T	NOP53
0	0.363299	0.295	0.216	0	T	AC004687.1
0	0.361562	0.402	0.354	0	T	SIGIRR
0	0.36154	0.974	0.919	0	T	RPS15
0	0.361326	0.505	0.463	0	T	SBDS
0	0.360639	0.458	0.428	0	T	ARIH1
0	0.359819	0.256	0.217	0	T	ERCC5
0	0.359547	0.173	0.087	0	T	HIST1H3D
0	0.359246	0.935	0.88	0	T	RPL9
0	0.359042	0.157	0.056	0	T	PRKCQ
0	0.357478	0.54	0.519	0	T	YWHAQ
0	0.357242	0.244	0.193	0	T	IFFO2
0	0.356738	0.349	0.308	0	T	ATF7IP
0	0.356722	0.347	0.298	0	T	AKIRIN1
0	0.35606	0.271	0.24	0	T	SLC1A5
0	0.355356	0.225	0.155	0	T	ADRB2
0	0.355264	0.302	0.25	0	T	ATM
0	0.354486	0.029	0.007	0	T	TRAV38-2DV8
0	0.354302	0.449	0.379	0	T	TAP1
0	0.35271	0.141	0.063	0	T	IKZF2
0	0.352349	0.15	0.064	0	T	LAX1
0	0.351217	0.45	0.431	0	T	PRPF38B
0	0.351054	0.474	0.39	0	T	PLP2
0	0.350638	0.262	0.204	0	T	CORO7
0	0.348715	0.363	0.351	0	T	TUBA1C
0	0.348595	0.969	0.916	0	T	RPL11
0	0.34854	0.246	0.199	0	T	MCUB
0	0.348506	0.964	0.909	0	T	RPS6
0	0.347807	0.388	0.381	0	T	STAT1
0	0.347573	0.224	0.171	0	T	CDK6
0	0.347148	0.143	0.051	0	T	TESPA1
0	0.347029	0.036	0.006	0	T	TRBV27
0	0.347019	0.159	0.073	0	T	FAM102A
0	0.346403	0.964	0.905	0	T	RPL7A
0	0.345374	0.226	0.183	0	T	YIPF5
3.51734e-47	0.345368	0.878	0.896	1.28738e-42	T	HSPA1A
0	0.344646	0.535	0.494	0	T	CIB1
0	0.344054	0.222	0.138	0	T	TMEM238
0	0.343816	0.639	0.59	0	T	GAS5
0	0.343725	0.13	0.043	0	T	TRGC2
0	0.342204	0.575	0.535	0	T	BZW1
0	0.341969	0.61	0.47	0	T	LIMD2
0	0.341761	0.55	0.528	0	T	RBM25
0	0.340566	0.934	0.861	0	T	RPL13A
4.37683e-254	0.33928	0.019	0.004	1.60196e-249	T	TRBV4-1
0	0.339178	0.139	0.06	0	T	NLRC3
0	0.339089	0.387	0.376	0	T	DHX36
0	0.338764	0.649	0.621	0	T	SNRPD2
0	0.338525	0.169	0.089	0	T	CARD11
0	0.33761	0.19	0.134	0	T	ASF1A
0	0.337604	0.384	0.334	0	T	TRIM22
0	0.337482	0.321	0.29	0	T	PAF1
0	0.337288	0.588	0.562	0	T	KMT2E
0	0.337145	0.021	0.003	0	T	TRBV29-1
0	0.336569	0.334	0.271	0	T	ANP32E
0	0.335548	0.233	0.177	0	T	RAPGEF6
0	0.33544	0.149	0.082	0	T	DUSP16
0	0.334173	0.335	0.306	0	T	SURF4
0	0.333959	0.179	0.106	0	T	TRAF5
0	0.333926	0.143	0.064	0	T	RUNX2
0	0.333467	0.192	0.136	0	T	PHTF2
0	0.33338	0.348	0.318	0	T	DDX39A
0	0.333353	0.943	0.879	0	T	RPL36
0	0.33308	0.752	0.705	0	T	HNRNPDL
0	0.332323	0.373	0.313	0	T	OPTN
0	0.330979	0.045	0.005	0	T	TRAV13-1
0	0.330745	0.88	0.817	0	T	RPL4
0	0.330728	0.29	0.223	0	T	RASA2
0	0.330628	0.128	0.066	0	T	LETM2
0	0.330611	0.764	0.72	0	T	HSPD1
0	0.330583	0.193	0.12	0	T	PTTG1
0	0.330067	0.483	0.465	0	T	RBMX
0	0.329188	0.53	0.501	0	T	CUTA
0	0.32877	0.757	0.721	0	T	NR4A1
0	0.32876	0.422	0.307	0	T	DOK2
0	0.328557	0.025	0.004	0	T	TRBV7-6
0	0.328091	0.158	0.075	0	T	IL12RB1
0	0.327612	0.097	0.012	0	T	IL23R
0	0.327526	0.289	0.206	0	T	OCIAD2
0	0.326949	0.527	0.488	0	T	RNF213
1.72119e-241	0.325859	0.024	0.007	6.29972e-237	T	TRBV13
0	0.325832	0.371	0.366	0	T	FNBP4
0	0.325532	0.646	0.478	0	T	GPSM3
0	0.324331	0.956	0.909	0	T	RPS7
4.31772e-235	0.324315	0.142	0.133	1.58033e-230	T	CSF1
0	0.323857	0.338	0.304	0	T	MATR3.1
0	0.323163	0.096	0.055	0	T	AC253572.2
0	0.322251	0.163	0.079	0	T	SLA2
0	0.321344	0.838	0.784	0	T	RPL27A
0	0.320734	0.765	0.684	0	T	FXYD5
0	0.320305	0.326	0.265	0	T	GIMAP5
0	0.318797	0.412	0.4	0	T	CDK2AP2
0	0.318574	0.042	0.006	0	T	TRAV17
0	0.317103	0.353	0.306	0	T	ORAI1
0	0.316681	0.211	0.162	0	T	LPIN1
0	0.31555	0.247	0.21	0	T	RSBN1
0	0.31549	0.135	0.06	0	T	ZFYVE28
0	0.315184	0.137	0.083	0	T	SLF1
0	0.315162	0.264	0.216	0	T	HMCES
0	0.314888	0.174	0.118	0	T	AC245297.3
0	0.314122	0.191	0.122	0	T	STN1
0	0.314107	0.765	0.649	0	T	SLC2A3
0	0.314082	0.276	0.208	0	T	SH3BP1
0	0.313043	0.602	0.588	0	T	DNAJB6
0	0.312536	0.068	0.017	0	T	AC004832.6
0	0.31232	0.126	0.043	0	T	LINC00944
0	0.311684	0.117	0.047	0	T	TNFSF8
0	0.311613	0.104	0.024	0	T	KIF5C
0	0.31146	0.956	0.906	0	T	RPL18
0	0.310073	0.393	0.395	0	T	HNRNPUL1
0	0.30977	0.363	0.345	0	T	DNAJC1
0	0.309565	0.39	0.323	0	T	DEDD2
0	0.309204	0.28	0.247	0	T	UBAC2
0	0.3089	0.196	0.115	0	T	PTGDR
0	0.308832	0.122	0.055	0	T	SUSD3
0	0.308556	0.975	0.968	0	T	EIF1
0	0.308147	0.869	0.802	0	T	HNRNPA1
0	0.306931	0.189	0.101	0	T	C16orf54
0	0.306729	0.201	0.135	0	T	C21orf91
6.32801e-317	0.305776	0.023	0.004	2.31611e-312	T	TRBV14
0	0.305598	0.238	0.209	0	T	CHD3
0	0.305187	0.433	0.386	0	T	MYLIP
0	0.305021	0.362	0.343	0	T	SMARCA2
0	0.304921	0.261	0.238	0	T	CENPC
0	0.304858	0.335	0.253	0	T	ARHGAP30
0	0.304377	0.143	0.066	0	T	IL18R1
0	0.303509	0.184	0.134	0	T	LRBA
0	0.303089	0.703	0.696	0	T	SRSF5
0	0.302842	0.302	0.29	0	T	SNHG16
0	0.302586	0.318	0.289	0	T	RABGAP1L
0	0.302353	0.307	0.271	0	T	LNPEP
0	0.302294	0.298	0.266	0	T	RPS6KA3
0	0.30217	0.116	0.059	0	T	NDUFV2-AS1
0	0.301906	0.257	0.117	0	T	LY9
0	0.30148	0.252	0.221	0	T	ISG20L2
2.03428e-317	0.301427	0.025	0.005	7.44566e-313	T	TRBV9
0	0.300014	0.338	0.293	0	T	DIAPH1
0	0.299893	0.373	0.326	0	T	RAB8B
0	0.299551	0.158	0.102	0	T	ZBTB25
0	0.299378	0.175	0.11	0	T	P2RY8
0	0.298738	0.325	0.283	0	T	BTN3A2
0	0.298286	0.532	0.521	0	T	RPL22L1
0	0.298271	0.281	0.189	0	T	TSTD1
0	0.297859	0.196	0.154	0	T	RNF113A
0	0.297827	0.302	0.259	0	T	SLFN5
0	0.296924	0.029	0.004	0	T	TRAV21
1.11106e-265	0.296799	0.016	0.002	4.06658e-261	T	TRBV11-2
0	0.29665	0.382	0.329	0	T	SH3KBP1
0	0.29644	0.034	0.004	0	T	TRAV12-2
0	0.295748	0.376	0.371	0	T	GCC2
0	0.294889	0.161	0.112	0	T	CDR2
0	0.294872	0.85	0.811	0	T	EIF4A1
0	0.294324	0.11	0.068	0	T	SREBF2-AS1
0	0.29424	0.357	0.329	0	T	H2AFX
0	0.294196	0.378	0.278	0	T	ARHGAP9
0	0.294182	0.224	0.179	0	T	HCG18
0	0.293922	0.185	0.118	0	T	LINC00623
0	0.293251	0.072	0.02	0	T	TRGV8
0	0.292935	0.146	0.092	0	T	KIF21A
0	0.292836	0.125	0.091	0	T	ARG2
0	0.29114	0.886	0.848	0	T	MYL12A
0	0.290856	0.295	0.253	0	T	GYG1
0	0.290287	0.364	0.34	0	T	CLDND1
0	0.289782	0.103	0.059	0	T	HIST1H2AG
0	0.289742	0.093	0.029	0	T	LINC00649
0	0.289724	0.539	0.499	0	T	HMGN1
0	0.289702	0.337	0.309	0	T	SLC20A1
0	0.288628	0.162	0.092	0	T	IPCEF1
0	0.288012	0.246	0.216	0	T	DYNLL2
0	0.287367	0.958	0.92	0	T	RPS28
0	0.287106	0.64	0.47	0	T	LCP2
0	0.286623	0.882	0.824	0	T	PABPC1
0	0.286523	0.291	0.257	0	T	SIAH2
0	0.286294	0.249	0.22	0	T	DANCR
0	0.2862	0.637	0.615	0	T	SSR2
0	0.285755	0.204	0.174	0	T	TRADD
0	0.285149	0.286	0.259	0	T	PITHD1
0	0.284987	0.211	0.154	0	T	RNF125
0	0.284501	0.304	0.287	0	T	CMC2
0	0.284384	0.211	0.183	0	T	ERO1B
0	0.283871	0.088	0.013	0	T	LTK
0	0.283622	0.142	0.102	0	T	ANKRD36B
0	0.283493	0.121	0.053	0	T	CD226
0	0.283373	0.472	0.448	0	T	TAF7
0	0.282393	0.382	0.348	0	T	TANK
0	0.282224	0.764	0.711	0	T	HINT1
0	0.282018	0.542	0.511	0	T	XBP1
0	0.281952	0.16	0.123	0	T	USP9Y
0	0.281492	0.466	0.457	0	T	PPP2CA
0	0.281231	0.166	0.125	0	T	CASK
0	0.281154	0.872	0.817	0	T	RPL36A
0	0.281147	0.269	0.245	0	T	TUT4
0	0.280697	0.751	0.732	0	T	RBM39
0	0.280681	0.198	0.148	0	T	AC008875.3
0	0.28012	0.317	0.239	0	T	SASH3
0	0.280054	0.166	0.119	0	T	NUP210
3.13228e-312	0.279898	0.399	0.412	1.14645e-307	T	NR3C1
0	0.279879	0.152	0.094	0	T	MARCH9
0	0.279459	0.154	0.096	0	T	CRTAM
0	0.27925	0.227	0.186	0	T	DYNLT3
0	0.279213	0.411	0.372	0	T	MAPRE2
0	0.2783	0.36	0.349	0	T	SRPRA
0	0.27791	0.244	0.21	0	T	CCSER2
0	0.277431	0.806	0.771	0	T	RPL38
2.91007e-235	0.276711	0.015	0.003	1.06511e-230	T	TRBV7-3
0	0.27638	0.18	0.144	0	T	BORCS5
0	0.276346	0.248	0.204	0	T	PRKACB
0	0.275935	0.19	0.148	0	T	CERK
0	0.275797	0.106	0.049	0	T	AC058791.1
0	0.275283	0.342	0.322	0	T	TMX4
0	0.275148	0.105	0.05	0	T	DTHD1
0	0.27479	0.925	0.877	0	T	HNRNPA2B1
0	0.274758	0.311	0.259	0	T	ARHGAP45
0	0.274756	0.19	0.146	0	T	KLHL28
0	0.27459	0.452	0.461	0	T	TAF1D
0	0.274551	0.39	0.383	0	T	SSBP4
0	0.27423	0.145	0.114	0	T	ANKRD36
0	0.273797	0.133	0.08	0	T	GALM
0	0.273746	0.242	0.221	0	T	CNOT6L
0	0.27309	0.066	0.027	0	T	TRGV5
0	0.272808	0.137	0.057	0	T	IL18RAP
0	0.272698	0.936	0.878	0	T	RPS16
0	0.272092	0.263	0.248	0	T	STT3B
0	0.271975	0.187	0.149	0	T	ZNF10
3.19929e-197	0.271683	0.059	0.039	1.17097e-192	T	EGR4
0	0.271351	0.581	0.58	0	T	TRA2B
0	0.271295	0.024	0.004	0	T	TRBV18
0	0.271142	0.152	0.122	0	T	ARL4D
0	0.27084	0.386	0.384	0	T	NSD3
0	0.270742	0.066	0.018	0	T	TRGV4
0	0.270449	0.031	0.003	0	T	TRAV3
0	0.27011	0.087	0.023	0	T	RORC
0	0.269852	0.852	0.807	0	T	EEF1G
0	0.269834	0.955	0.913	0	T	RPL37
0	0.26849	0.102	0.044	0	T	PDE3B
0	0.268488	0.153	0.11	0	T	AC087239.1
0	0.268456	0.966	0.912	0	T	RPL12
0	0.267292	0.136	0.067	0	T	SLAMF6
0	0.266626	0.257	0.248	0	T	ALG13
0	0.26658	0.139	0.075	0	T	TSPAN5
0	0.266211	0.397	0.367	0	T	TIPARP
0	0.266198	0.668	0.631	0	T	RAN
0	0.266076	0.955	0.934	0	T	FAU
0	0.265776	0.159	0.113	0	T	LPCAT4
0	0.265569	0.096	0.046	0	T	PCNX2
8.2065e-243	0.264924	0.332	0.345	3.00366e-238	T	NKTR
0	0.264505	0.071	0.009	0	T	MAL
0	0.264448	0.139	0.084	0	T	MMP25-AS1
0	0.263362	0.938	0.884	0	T	RPL24
0	0.262236	0.781	0.546	0	T	LCP1
3.62286e-206	0.261669	0.303	0.315	1.326e-201	T	CYTOR
0	0.261191	0.133	0.08	0	T	OXCT1
0	0.26038	0.036	0.006	0	T	TRAV19
0	0.260101	0.315	0.314	0	T	NAP1L4
0	0.259859	0.034	0.005	0	T	TRAV29DV5
2.32058e-311	0.258937	0.431	0.435	8.49357e-307	T	PNN
0	0.257853	0.145	0.102	0	T	SFXN1
0	0.25773	0.172	0.111	0	T	PLEKHF1
0	0.257704	0.379	0.387	0	T	UBE2A
0	0.257674	0.084	0.041	0	T	AC093010.2
1.16752e-300	0.257493	0.326	0.333	4.27326e-296	T	SMARCA5
0	0.257237	0.144	0.091	0	T	HIST1H1D
0	0.256861	0.271	0.245	0	T	HMOX2
0	0.256857	0.399	0.382	0	T	CD47
7.98338e-305	0.256755	0.02	0.003	2.922e-300	T	TRBV30
4.243e-207	0.256665	0.014	0.002	1.55298e-202	T	TRBV10-3
0	0.255963	0.339	0.314	0	T	RNF167
3.42755e-218	0.255907	0.014	0.002	1.25452e-213	T	TRBV12-3
0	0.254074	0.177	0.143	0	T	MAD1L1
0	0.254042	0.699	0.684	0	T	RPS4Y1
0	0.253742	0.728	0.677	0	T	EGR1
0	0.253679	0.3	0.259	0	T	HCP5
0	0.253655	0.178	0.138	0	T	NLRC5
0	0.253368	0.275	0.274	0	T	SAFB2
0	0.253227	0.13	0.08	0	T	ULBP2
0	0.253021	0.282	0.251	0	T	SNRPN
0	0.252931	0.566	0.544	0	T	VAMP2
0	0.251997	0.275	0.257	0	T	DERL1
0	0.251855	0.968	0.913	0	T	RPS23
0	0.251377	0.114	0.061	0	T	USP20
0	0.251359	0.32	0.305	0	T	KLF13
0	0.251339	0.225	0.204	0	T	NR1D2
0	0.251284	0.985	0.969	0	T	HLA-C
5.23201e-216	0.251239	0.016	0.003	1.91497e-211	T	TRBV12-4
0	0.251197	0.173	0.151	0	T	DNAAF2
0	0.25113	0.224	0.201	0	T	MRPL10
5.41417e-245	0.250876	0.338	0.351	1.98164e-240	T	VPS13C
0	0.250569	0.199	0.179	0	T	ZBTB11
0	0.250494	0.086	0.039	0	T	AL157394.3
0	0.250198	0.117	0.051	0	T	AGAP2
0	0.250043	0.204	0.182	0	T	SP140L
0	0.249995	0.141	0.097	0	T	ATF7IP2
0	0.249791	0.355	0.337	0	T	MIER1
0	0.249138	0.066	0.007	0	T	NELL2
0	0.248887	0.297	0.238	0	T	PRDM1
9.68213e-299	0.248368	0.54	0.55	3.54376e-294	T	SRRM1
0	0.248265	0.232	0.209	0	T	HMGN4
0	0.248177	0.133	0.068	0	T	TMIGD2
0	0.247522	0.288	0.257	0	T	ATP2B4
0	0.247399	0.188	0.162	0	T	NMRK1
0	0.246828	0.596	0.539	0	T	REL
0	0.246655	0.108	0.047	0	T	AP002387.2
1.75457e-292	0.246477	0.439	0.454	6.42189e-288	T	REX1BD
0	0.246395	0.88	0.829	0	T	EEF2
0	0.246204	0.077	0.03	0	T	LEF1
0	0.246181	0.176	0.137	0	T	SLC25A38
2.47121e-257	0.245976	0.553	0.567	9.04488e-253	T	SRSF11
5.35889e-307	0.245682	0.079	0.055	1.96141e-302	T	Z93241.1
0	0.24514	0.22	0.154	0	T	ATP2A3
0	0.244688	0.204	0.179	0	T	CRY1
1.21608e-92	0.244331	0.415	0.425	4.45097e-88	T	ZFAND2A
0	0.244298	0.2	0.166	0	T	GIMAP2
0	0.243736	0.233	0.212	0	T	PPP6R1
0	0.243579	0.301	0.277	0	T	CMTM3
0	0.243453	0.215	0.2	0	T	IRF3
0	0.243246	0.48	0.398	0	T	GIMAP7
0	0.243213	0.875	0.828	0	T	RPL27
0	0.24294	0.317	0.285	0	T	AL135905.2
0	0.242429	0.324	0.285	0	T	TSC22D4
0	0.242413	0.479	0.405	0	T	PMAIP1
0	0.242166	0.961	0.91	0	T	RPL26
0	0.242098	0.034	0.006	0	T	TRAV14DV4
0	0.241815	0.265	0.245	0	T	LPIN2
0	0.2417	0.258	0.201	0	T	GRK6
1.05939e-199	0.241583	0.228	0.234	3.87747e-195	T	SIK3
0	0.240916	0.175	0.136	0	T	DBF4
0	0.240846	0.189	0.152	0	T	BTN3A1
5.38223e-278	0.240682	0.498	0.504	1.96995e-273	T	ARID4B
0	0.240473	0.131	0.053	0	T	LPAR2
1.59553e-134	0.23988	0.402	0.433	5.83981e-130	T	NUFIP2
0	0.239279	0.415	0.42	0	T	RSL24D1
0	0.238784	0.112	0.067	0	T	KLRC4
0	0.238543	0.306	0.305	0	T	TMED4
0	0.238513	0.265	0.257	0	T	WBP11
0	0.238462	0.076	0.044	0	T	HIST1H3H
0	0.238408	0.194	0.162	0	T	PRMT9
0	0.238395	0.053	0.007	0	T	TRAV4
0	0.238336	0.128	0.073	0	T	KIF21B
1.29291e-232	0.238306	0.283	0.293	4.73218e-228	T	ZRANB2
0	0.238289	0.515	0.442	0	T	CKLF
0	0.238059	0.042	0.009	0	T	CTLA4
0	0.237725	0.277	0.266	0	T	ABHD14B
0	0.237697	0.333	0.294	0	T	IQGAP2
0	0.237221	0.167	0.106	0	T	EOMES
0	0.236866	0.161	0.112	0	T	TPD52
0	0.236365	0.097	0.047	0	T	TNFRSF18
0	0.236134	0.204	0.192	0	T	TRMT10C
0	0.236088	0.192	0.166	0	T	INPP4A
0	0.236025	0.191	0.133	0	T	ITM2C
0	0.235779	0.454	0.219	0	T	CD247
1.37738e-220	0.235404	0.522	0.538	5.04135e-216	T	ARF4
0	0.235207	0.169	0.13	0	T	STK39
0	0.23504	0.763	0.741	0	T	PSME1
5.0431e-179	0.235014	0.279	0.286	1.84583e-174	T	RNF19A
0	0.234855	0.762	0.505	0	T	CD37
4.61489e-267	0.234545	0.302	0.312	1.6891e-262	T	USP16
0	0.233901	0.473	0.476	0	T	ANAPC16
1.72312e-305	0.233808	0.13	0.114	6.30679e-301	T	GABPB1-AS1
2.15105e-227	0.233601	0.359	0.373	7.87305e-223	T	MYCBP2
0	0.23354	0.134	0.101	0	T	DYRK2
0	0.233479	0.089	0.043	0	T	CCR5
0	0.233457	0.091	0.052	0	T	WAKMAR2
1.62869e-302	0.233359	0.683	0.674	5.96116e-298	T	ZFAS1
0	0.233299	0.182	0.152	0	T	PPP1R16B
0	0.233253	0.234	0.212	0	T	DAXX
0	0.233218	0.205	0.194	0	T	CDKN2AIP
0	0.233143	0.265	0.228	0	T	RNF166
0	0.232778	0.262	0.248	0	T	CCNT1
0	0.232739	0.265	0.162	0	T	TNFSF14
9.80441e-195	0.232643	0.135	0.121	3.58851e-190	T	GADD45G
0	0.23246	0.205	0.192	0	T	TLK1
9.38039e-266	0.232356	0.182	0.181	3.43332e-261	T	WDR74
2.96336e-265	0.232046	0.401	0.414	1.08462e-260	T	NCOR1
0	0.231883	0.124	0.097	0	T	TARSL2
0	0.231547	0.12	0.058	0	T	MEI1
0	0.231035	0.835	0.797	0	T	RPL31
7.11455e-322	0.230578	0.11	0.087	2.60399e-317	T	CSKMT
0	0.230048	0.161	0.117	0	T	ARNTL
0	0.229856	0.072	0.012	0	T	LINC01550
0	0.229591	0.163	0.138	0	T	SC5D
0	0.229529	0.949	0.918	0	T	PNRC1
0	0.228887	0.195	0.138	0	T	JAK3
0	0.228727	0.169	0.146	0	T	AP1G2
0	0.22864	0.142	0.107	0	T	ORMDL3
0	0.228593	0.166	0.133	0	T	PRPS1
0	0.228578	0.443	0.443	0	T	EMD
0	0.228441	0.079	0.022	0	T	LINC01934
0	0.228241	0.604	0.593	0	T	PGK1
0	0.22809	0.068	0.018	0	T	ANO9
0	0.227949	0.182	0.16	0	T	KDM4C
0	0.227555	0.102	0.066	0	T	ZDBF2
0	0.227146	0.531	0.536	0	T	UBE2D2
0	0.227135	0.169	0.151	0	T	PPAN
0	0.227088	0.262	0.255	0	T	EPS15
3.75898e-210	0.226855	0.512	0.532	1.37583e-205	T	RSRC2
0	0.226766	0.403	0.399	0	T	SELENOT
1.97948e-277	0.226561	0.163	0.153	7.24508e-273	T	SLFN11
0	0.226065	0.155	0.131	0	T	NKRF
0	0.225748	0.777	0.668	0	T	IRF1
2.55925e-218	0.225476	0.294	0.317	9.36712e-214	T	NOSIP
0	0.225416	0.19	0.171	0	T	AMZ2
0	0.225241	0.112	0.076	0	T	POLR1E
0	0.225041	0.081	0.05	0	T	Z99127.4
0	0.224989	0.116	0.073	0	T	IL21R
0	0.224759	0.228	0.213	0	T	RNF138
0	0.224493	0.038	0.006	0	T	TRAV13-2
2.08084e-307	0.224446	0.526	0.526	7.61607e-303	T	ERP29
0	0.224339	0.42	0.382	0	T	CKS2
0	0.224092	0.252	0.231	0	T	ZNF394
0	0.223727	0.068	0.04	0	T	AC245014.3
0	0.223641	0.343	0.332	0	T	JMJD6
6.60026e-311	0.223017	0.334	0.312	2.41576e-306	T	CDK17
0	0.222722	0.226	0.208	0	T	TRAPPC10
0	0.222626	0.191	0.176	0	T	PHC3
0	0.221963	0.981	0.926	0	T	PTMA
0	0.221602	0.303	0.275	0	T	ARHGAP4
3.59382e-264	0.221553	0.336	0.332	1.31537e-259	T	SNHG15
0	0.221404	0.192	0.173	0	T	IRAK4
5.12724e-249	0.22121	0.267	0.251	1.87662e-244	T	SMAD7
0	0.221125	0.102	0.066	0	T	MCOLN2
0	0.220862	0.12	0.087	0	T	HAUS3
0	0.220809	0.124	0.093	0	T	THEM4
0	0.220533	0.069	0.013	0	T	AC136475.3
0	0.220489	0.133	0.08	0	T	FASLG
0	0.220309	0.262	0.215	0	T	MYO1G
0	0.219954	0.161	0.143	0	T	KANSL2
0	0.2195	0.027	0.003	0	T	TRAV8-4
0	0.21911	0.217	0.212	0	T	METTL23
4.08747e-258	0.21883	0.242	0.246	1.49606e-253	T	NAA50
0	0.218691	0.959	0.911	0	T	RPL8
2.25382e-130	0.218263	0.38	0.416	8.2492e-126	T	HNRNPH1
3.88455e-165	0.218003	0.455	0.48	1.42179e-160	T	PNISR
0	0.217978	0.077	0.024	0	T	RNF157
0	0.217681	0.168	0.142	0	T	BLOC1S4
9.43491e-221	0.217561	0.015	0.003	3.45327e-216	T	TRBV24-1
0	0.217334	0.121	0.078	0	T	KLF12
0	0.217334	0.032	0.004	0	T	TRAV12-1
0	0.217236	0.031	0.003	0	T	TRAV9-2
0	0.217116	0.072	0.035	0	T	HIST4H4
0	0.216988	0.078	0.028	0	T	APOBEC3H
0	0.216987	0.346	0.305	0	T	DOCK8
0	0.216838	0.066	0.025	0	T	IL2RA
0	0.216276	0.217	0.182	0	T	PCNX1
0	0.215981	0.125	0.091	0	T	INTS6L
0	0.215756	0.963	0.909	0	T	RPL29
0	0.215692	0.16	0.128	0	T	RPS6KA5
0	0.215276	0.209	0.187	0	T	NFATC3
5.07352e-203	0.215182	0.476	0.475	1.85696e-198	T	ATP1A1
1.93381e-274	0.215173	0.3	0.302	7.07792e-270	T	MOB4
0	0.215028	0.157	0.134	0	T	TBC1D10A
0	0.214695	0.126	0.102	0	T	CD84
1.10302e-256	0.214651	0.181	0.184	4.03716e-252	T	PDCL3
6.62821e-302	0.214581	0.224	0.219	2.42599e-297	T	THUMPD1
0	0.214573	0.098	0.055	0	T	PATJ
9.61188e-102	0.214289	0.28	0.308	3.51805e-97	T	TSC22D2
2.98454e-283	0.213922	0.251	0.245	1.09237e-278	T	OAT
0	0.213833	0.067	0.011	0	T	WDR86-AS1
0	0.213516	0.032	0.003	0	T	TRAV2
0	0.213183	0.982	0.979	0	T	TPT1
0	0.213062	0.121	0.084	0	T	APBB1
1.3152e-153	0.212845	0.461	0.488	4.81375e-149	T	BCLAF1
2.53196e-161	0.212697	0.33	0.357	9.26723e-157	T	TRIM28
1.07531e-224	0.212568	0.425	0.436	3.93575e-220	T	TECR
1.02403e-207	0.212386	0.233	0.243	3.74807e-203	T	NOP56
6.19795e-301	0.21187	0.408	0.405	2.26851e-296	T	RBMS1
6.4779e-297	0.211608	0.063	0.042	2.37098e-292	T	AL021155.5
1.04043e-275	0.211296	0.428	0.434	3.8081e-271	T	HSPA9
0	0.210937	0.71	0.693	0	T	SKP1
7.51543e-207	0.210889	0.524	0.541	2.75072e-202	T	CCT4
0	0.210682	0.093	0.044	0	T	RETREG1
0	0.210511	0.147	0.104	0	T	TOX
0	0.210485	0.153	0.125	0	T	ABHD14A
5.46762e-266	0.210065	0.162	0.148	2.00121e-261	T	AL118516.1
0	0.209792	0.082	0.031	0	T	GFI1
4.68645e-110	0.209513	0.285	0.326	1.71529e-105	T	CORO1B
0	0.209499	0.285	0.278	0	T	COQ10B
0	0.209099	0.064	0.031	0	T	C6orf99
1.2978e-225	0.208695	0.483	0.499	4.75007e-221	T	XRCC6
5.84421e-226	0.208164	0.357	0.376	2.13904e-221	T	AIP
9.35101e-186	0.207744	0.199	0.205	3.42256e-181	T	OTUD6B-AS1
0	0.207648	0.162	0.134	0	T	SLC16A7
2.89749e-208	0.207566	0.289	0.303	1.06051e-203	T	TMF1
1.14178e-236	0.207542	0.706	0.712	4.17903e-232	T	SON
5.03947e-322	0.20745	0.174	0.164	1.8445e-317	T	CCDC91
0	0.207411	0.094	0.055	0	T	AC243829.1
0	0.207053	0.193	0.18	0	T	PRELID3B
3.60244e-312	0.206839	0.21	0.192	1.31853e-307	T	NCK2
9.73066e-196	0.206355	0.304	0.319	3.56152e-191	T	ZNF800
1.42706e-265	0.206313	0.235	0.242	5.22319e-261	T	DUS1L
1.28014e-300	0.206171	0.238	0.24	4.68544e-296	T	CLPP
2.27876e-302	0.205977	0.311	0.274	8.34048e-298	T	IL10RA
1.06718e-279	0.20581	0.88	0.865	3.90599e-275	T	PPP1R15A
2.28027e-172	0.205577	0.077	0.059	8.346e-168	T	TRGV9
3.38518e-175	0.205472	0.38	0.394	1.23901e-170	T	RELB
1.29255e-275	0.205362	0.229	0.227	4.73085e-271	T	RHBDD2
0	0.205143	0.082	0.039	0	T	TMEM116
9.26155e-238	0.205087	0.258	0.264	3.38982e-233	T	PPP4R3B
0	0.205	0.087	0.045	0	T	ADAM19
8.51627e-139	0.204745	0.262	0.288	3.11704e-134	T	STARD7
4.77003e-216	0.20453	0.012	0.001	1.74588e-211	T	TRBV6-6
0	0.204497	0.333	0.301	0	T	RCSD1
0	0.204488	0.187	0.164	0	T	TRAF4
0	0.204395	0.144	0.11	0	T	PSD4
7.34537e-319	0.204371	0.201	0.179	2.68848e-314	T	KCNAB2
2.04906e-166	0.204286	0.131	0.132	7.49977e-162	T	KDM2B
0	0.204249	0.105	0.062	0	T	ENO2
1.17538e-185	0.204057	0.24	0.253	4.30202e-181	T	SNRNP200
1.71395e-104	0.203976	0.233	0.255	6.27322e-100	T	ELMSAN1
5.63898e-253	0.203912	0.231	0.231	2.06392e-248	T	GNL1
1.07747e-290	0.203578	0.323	0.322	3.94363e-286	T	NXT1
0	0.20348	0.031	0.005	0	T	TRAV5
2.54833e-263	0.203377	0.252	0.26	9.32714e-259	T	DAP3
1.13079e-209	0.20332	0.313	0.33	4.13881e-205	T	CCDC59
2.61855e-320	0.203091	0.211	0.199	9.58415e-316	T	ZNF655
3.66754e-261	0.203026	0.664	0.665	1.34236e-256	T	COMMD6
4.3418e-220	0.202723	0.516	0.532	1.58914e-215	T	EWSR1
2.59073e-200	0.202545	0.324	0.341	9.48234e-196	T	SPSB3
1.72274e-203	0.202496	0.282	0.294	6.30541e-199	T	PPP4R3A
0	0.202445	0.088	0.049	0	T	ATP8B2
0	0.202328	0.099	0.071	0	T	SFI1
2.20847e-227	0.201753	0.222	0.227	8.08322e-223	T	MIA3
5.66343e-218	0.20174	0.129	0.119	2.07287e-213	T	ANKRD36C
2.97336e-305	0.201666	0.207	0.203	1.08828e-300	T	TRAPPC6A
3.94132e-196	0.201525	0.341	0.346	1.44256e-191	T	RANBP2
3.4054e-220	0.201512	0.292	0.305	1.24641e-215	T	STK24
0	0.201471	0.17	0.15	0	T	LDB1
1.18063e-111	0.201402	0.288	0.319	4.32123e-107	T	BDP1
6.77932e-295	0.200964	0.191	0.178	2.4813e-290	T	HIVEP2
0	0.200917	0.155	0.136	0	T	CEP85L
2.31442e-287	0.200447	0.159	0.145	8.47102e-283	T	ERAP2
0	0.200235	0.122	0.097	0	T	MGAT5
0	0.200145	0.191	0.145	0	T	PIK3CD
0	0.199494	0.095	0.057	0	T	STAMBPL1
6.65272e-271	0.199417	0.262	0.26	2.43496e-266	T	RNPEPL1
1.48127e-202	0.199363	0.196	0.19	5.42161e-198	T	TIFA
1.31899e-315	0.199206	0.14	0.118	4.82764e-311	T	PRKY
0	0.198446	0.16	0.141	0	T	RRP1B
8.09217e-304	0.198293	0.246	0.234	2.96181e-299	T	ANKRD13D
2.62989e-261	0.198281	0.214	0.217	9.62565e-257	T	ORMDL1
1.05391e-233	0.197879	0.293	0.295	3.85742e-229	T	TAP2
1.36368e-149	0.19785	0.318	0.348	4.99122e-145	T	MORF4L2
2.35942e-224	0.197781	0.192	0.189	8.6357e-220	T	CNTRL
1.07597e-295	0.197714	0.269	0.248	3.93816e-291	T	PPP3CC
1.50903e-313	0.197682	0.056	0.032	5.5232e-309	T	HIST1H3A
1.03609e-199	0.197578	0.354	0.374	3.7922e-195	T	PSMA5
3.82575e-246	0.197558	0.228	0.227	1.40026e-241	T	DCAF5
0	0.197149	0.136	0.11	0	T	JADE2
2.82574e-235	0.197115	0.227	0.233	1.03425e-230	T	SNRPA1
0	0.197071	0.951	0.907	0	T	RPS13
3.98577e-299	0.196939	0.224	0.22	1.45883e-294	T	GRPEL1
0	0.196859	0.976	0.92	0	T	RPS8
0	0.196799	0.118	0.084	0	T	PATL2
0	0.196786	0.161	0.14	0	T	TRPV2
1.37341e-197	0.19674	0.334	0.351	5.02683e-193	T	ANKHD1
2.78801e-172	0.196171	0.327	0.35	1.02044e-167	T	TBRG1
4.1554e-213	0.196078	0.173	0.17	1.52092e-208	T	TTC14
0	0.195886	0.117	0.081	0	T	SP4
4.14343e-246	0.195841	0.265	0.269	1.51654e-241	T	POLR3GL
1.14033e-232	0.195833	0.153	0.142	4.17372e-228	T	TFRC
6.16607e-237	0.195734	0.253	0.255	2.25684e-232	T	TRABD
4.49604e-304	0.195545	0.174	0.158	1.64559e-299	T	SACM1L
2.17738e-234	0.195541	0.172	0.171	7.96944e-230	T	ASCC3
0	0.195484	0.115	0.09	0	T	SLC7A6
0	0.195361	0.072	0.027	0	T	CARMIL2
2.1781e-254	0.195356	0.226	0.225	7.97206e-250	T	ISCA1
2.77431e-247	0.195244	0.17	0.162	1.01543e-242	T	CCDC18-AS1
3.03134e-280	0.195041	0.241	0.223	1.1095e-275	T	FOXO1
1.25167e-143	0.195013	0.374	0.393	4.58125e-139	T	NASP
7.48697e-203	0.194808	0.355	0.374	2.74031e-198	T	STRAP
9.35838e-219	0.194654	0.255	0.259	3.42526e-214	T	XRN1
1.14143e-303	0.194589	0.42	0.394	4.17774e-299	T	FAM107B
0	0.194529	0.34	0.251	0	T	RGS10
0	0.194478	0.114	0.076	0	T	RINL
1.48e-180	0.194464	0.257	0.273	5.41694e-176	T	FUBP1
0	0.194292	0.599	0.333	0	T	ALOX5AP
0	0.194203	0.165	0.139	0	T	SVIP
0	0.194148	0.165	0.151	0	T	NUDT16L1
6.46321e-228	0.193997	0.188	0.191	2.3656e-223	T	ALKBH5
0	0.193912	0.05	0.023	0	T	AL451085.1
9.98638e-130	0.193652	0.176	0.186	3.65512e-125	T	HEXIM1
0	0.193609	0.104	0.069	0	T	LINS1
0	0.193572	0.764	0.736	0	T	CCNI
4.20044e-72	0.193035	0.303	0.345	1.5374e-67	T	PRPF4B
0	0.192932	0.142	0.111	0	T	AC008105.3
0	0.192785	0.424	0.366	0	T	SYNE2
3.02944e-214	0.192671	0.162	0.157	1.1088e-209	T	UAP1
2.64642e-235	0.19251	0.3	0.309	9.68617e-231	T	MAT2B
9.74749e-237	0.192418	0.21	0.199	3.56768e-232	T	MLLT6
7.92578e-285	0.192115	0.018	0.002	2.90091e-280	T	TRBV15
4.37562e-107	0.192111	0.644	0.669	1.60152e-102	T	SRSF3
0	0.192082	0.745	0.723	0	T	CNBP
0	0.192007	0.082	0.042	0	T	STMN3
1.89695e-102	0.192001	0.441	0.473	6.94303e-98	T	MRPL18
0	0.191764	0.144	0.127	0	T	PCID2
9.81244e-205	0.191592	0.013	0.002	3.59145e-200	T	TRBV5-4
0	0.191494	0.126	0.093	0	T	GCHFR
2.90392e-83	0.191439	0.383	0.426	1.06286e-78	T	MPHOSPH8
3.92431e-207	0.191425	0.221	0.223	1.43634e-202	T	CDK13
1.48999e-196	0.191269	0.368	0.385	5.45351e-192	T	RBM4
6.60379e-210	0.191001	0.037	0.016	2.41705e-205	T	TRDV1
1.5739e-295	0.190512	0.161	0.147	5.76064e-291	T	APOBEC3C
7.64909e-201	0.190382	0.315	0.328	2.79964e-196	T	HBP1
6.1767e-163	0.190117	0.402	0.422	2.26073e-158	T	CCT2
2.7254e-277	0.189976	0.176	0.164	9.97523e-273	T	CABIN1
6.88322e-103	0.189886	0.416	0.453	2.51933e-98	T	BPTF
3.07452e-204	0.18986	0.3	0.304	1.1253e-199	T	OGA
1.6621e-261	0.189807	0.191	0.188	6.08344e-257	T	RNF4
1.44856e-273	0.189707	0.219	0.208	5.30186e-269	T	PSMB8-AS1
3.78719e-124	0.189429	0.344	0.358	1.38615e-119	T	ASXL1
0	0.189355	0.078	0.031	0	T	SPNS3
4.27399e-273	0.189105	0.429	0.414	1.56432e-268	T	ARPC5L
4.44201e-154	0.188973	0.306	0.329	1.62582e-149	T	PRPF8
3.61892e-273	0.188808	0.159	0.147	1.32456e-268	T	NPAT
2.3502e-181	0.188096	0.262	0.28	8.60195e-177	T	COMMD7
2.2145e-244	0.188039	0.193	0.185	8.10531e-240	T	TBPL1
1.22863e-186	0.187782	0.258	0.276	4.49691e-182	T	RPP21
0	0.187744	0.041	0.016	0	T	FAAH2
8.05225e-99	0.187571	0.372	0.407	2.9472e-94	T	TRA2A
0	0.187523	0.129	0.08	0	T	GPR18
0	0.187441	0.421	0.391	0	T	CSK
1.8096e-194	0.187202	0.178	0.176	6.62331e-190	T	ILF3-DT
6.91227e-209	0.186974	0.24	0.248	2.52996e-204	T	TMEM243
1.75257e-216	0.186958	0.246	0.254	6.41457e-212	T	RNF126
0	0.186769	0.034	0.003	0	T	IL2
7.45708e-255	0.186651	0.533	0.539	2.72936e-250	T	TAPBP
1.24814e-192	0.186564	0.292	0.311	4.56832e-188	T	DNAJA2
2.59752e-317	0.186485	0.605	0.585	9.50718e-313	T	CSRNP1
6.79708e-153	0.186478	0.438	0.466	2.4878e-148	T	NDUFV2
8.11614e-125	0.186296	0.388	0.404	2.97059e-120	T	PPP1R15B
0	0.18618	0.159	0.135	0	T	CRLF3
0	0.185906	0.111	0.087	0	T	MFHAS1
1.31359e-207	0.185795	0.143	0.138	4.80788e-203	T	GABPB1-IT1
2.12924e-189	0.185775	0.279	0.297	7.79322e-185	T	TIAL1
0	0.185675	0.113	0.07	0	T	PARP15
3.55794e-157	0.185124	0.501	0.522	1.30224e-152	T	VCP
1.23961e-214	0.185039	0.232	0.24	4.53708e-210	T	NGDN
1.06657e-121	0.184822	0.441	0.473	3.90374e-117	T	N4BP2L2
7.92172e-141	0.184762	0.224	0.234	2.89943e-136	T	CBX4
3.29014e-165	0.184731	0.379	0.406	1.20423e-160	T	MAPK1IP1L
1.00469e-290	0.18466	0.384	0.381	3.67727e-286	T	CAPZA1
9.2459e-81	0.184569	0.278	0.308	3.38409e-76	T	HOOK2
3.29352e-219	0.184291	0.536	0.547	1.20546e-214	T	DRAP1
7.81263e-179	0.184187	0.334	0.342	2.8595e-174	T	PSIP1
0	0.184107	0.123	0.093	0	T	ZNF296
0	0.184058	0.079	0.048	0	T	WHRN
4.53132e-238	0.183761	0.656	0.626	1.65851e-233	T	AHNAK
6.97409e-214	0.183578	0.213	0.213	2.55259e-209	T	PPM1B
0	0.183498	0.068	0.03	0	T	CD70
1.20598e-201	0.183495	0.213	0.211	4.414e-197	T	FKBP5
2.50871e-281	0.183429	0.173	0.164	9.18211e-277	T	ARL6IP6
7.51014e-231	0.1832	0.158	0.145	2.74879e-226	T	AC025259.3
5.34678e-320	0.183086	0.11	0.086	1.95697e-315	T	GPR35
0	0.182692	0.178	0.074	0	T	RGL4
4.71586e-256	0.182435	0.129	0.119	1.72605e-251	T	C12orf65
6.88379e-222	0.182184	0.254	0.258	2.51954e-217	T	ERVK3-1
4.636e-309	0.182162	0.144	0.132	1.69682e-304	T	ERAP1
0	0.182105	0.904	0.897	0	T	NFKBIA
1.60443e-260	0.181964	0.173	0.155	5.87236e-256	T	SAMD9
2.16973e-120	0.181777	0.402	0.429	7.94143e-116	T	HNRNPAB
0	0.181745	0.528	0.504	0	T	ABHD17A
5.34385e-238	0.181636	0.072	0.052	1.9559e-233	T	HIST1H2BN
0	0.181436	0.069	0.024	0	T	AL365361.1
1.26261e-117	0.181144	0.235	0.242	4.62127e-113	T	ARRDC3
2.30313e-251	0.181023	0.176	0.175	8.4297e-247	T	ZPR1
0	0.180975	0.071	0.037	0	T	AC026979.2
3.71411e-231	0.180974	0.203	0.193	1.3594e-226	T	ATP11B
0	0.180947	0.059	0.011	0	T	AC006369.1
1.2125e-176	0.180809	0.525	0.539	4.43788e-172	T	CLK1
7.29717e-129	0.180733	0.497	0.524	2.67084e-124	T	TCP1
9.38721e-116	0.180716	0.312	0.332	3.43581e-111	T	ZBTB38
0	0.180582	0.076	0.045	0	T	AC044849.1
8.66721e-149	0.180572	0.501	0.528	3.17228e-144	T	SNU13
2.39323e-197	0.180517	0.254	0.26	8.75947e-193	T	NUP98
1.0763e-116	0.180368	0.3	0.323	3.93938e-112	T	PURA
8.81433e-158	0.180332	0.259	0.274	3.22613e-153	T	REST
7.4517e-224	0.180321	0.323	0.333	2.7274e-219	T	MAX
3.87514e-221	0.180294	0.246	0.254	1.41834e-216	T	TMUB1
6.29211e-209	0.180057	0.169	0.171	2.30298e-204	T	RAP1GDS1
2.32415e-294	0.179761	0.157	0.126	8.50662e-290	T	ABCB1
5.80373e-115	0.179569	0.359	0.394	2.12422e-110	T	SLTM
0	0.17937	0.099	0.066	0	T	SUPT3H
2.36334e-126	0.179306	0.008	0.001	8.65005e-122	T	IL17A
3.1366e-103	0.179158	0.173	0.192	1.14803e-98	T	CREBZF
7.09712e-173	0.178983	0.374	0.393	2.59762e-168	T	GPI
6.63505e-285	0.178788	0.154	0.136	2.4285e-280	T	ADA
1.04276e-171	0.178697	0.164	0.17	3.81661e-167	T	MFSD11
0	0.178609	0.645	0.615	0	T	PSMB9
2.41527e-129	0.17816	0.249	0.264	8.84013e-125	T	OGT
0	0.177829	0.055	0.008	0	T	ACSL6
1.49457e-158	0.177821	0.24	0.249	5.47028e-154	T	HELZ
2.64367e-196	0.17745	0.202	0.21	9.6761e-192	T	HTATSF1
1.99348e-235	0.177312	0.201	0.203	7.29632e-231	T	SYS1
4.38753e-222	0.17716	0.183	0.184	1.60588e-217	T	ZNF622
1.45884e-170	0.177074	0.312	0.334	5.33951e-166	T	SF3A2
8.54808e-248	0.17658	0.137	0.126	3.12868e-243	T	ZNF430
0	0.176507	0.027	0.002	0	T	TRAV8-6
8.74931e-161	0.17634	0.204	0.21	3.20234e-156	T	STIM2
2.23982e-223	0.175896	0.275	0.265	8.19796e-219	T	HMGA1
4.08574e-165	0.175753	0.447	0.476	1.49542e-160	T	PAIP2
0	0.175696	0.12	0.099	0	T	LY75
3.67739e-99	0.17568	0.256	0.287	1.34596e-94	T	ZNF644
1.00206e-195	0.175651	0.646	0.646	3.66763e-191	T	EIF3F
9.6759e-237	0.175436	0.214	0.195	3.54147e-232	T	MAF
9.19613e-254	0.175357	0.129	0.119	3.36588e-249	T	NOP2
3.68336e-192	0.175347	0.675	0.685	1.34815e-187	T	SUB1
3.81007e-280	0.1753	0.113	0.1	1.39452e-275	T	CCDC66
3.99577e-185	0.174855	0.333	0.337	1.46249e-180	T	NFKB2
1.6198e-167	0.174762	0.129	0.123	5.92863e-163	T	KMT2E-AS1
6.58386e-143	0.174502	0.152	0.144	2.40976e-138	T	AL627171.2
9.69014e-314	0.174169	0.105	0.075	3.54669e-309	T	SIDT1
1.04992e-170	0.17416	0.269	0.285	3.84281e-166	T	MED10
1.16811e-156	0.174142	0.269	0.293	4.2754e-152	T	HAX1
0	0.173947	0.222	0.18	0	T	RAB27A
0	0.173862	0.089	0.05	0	T	IL12RB2
9.3859e-165	0.173559	0.195	0.198	3.43533e-160	T	HIPK1
2.28307e-279	0.173533	0.06	0.04	8.35626e-275	T	AC087623.2
1.87996e-290	0.173475	0.135	0.123	6.88085e-286	T	A1BG
5.61388e-72	0.173369	0.37	0.417	2.05474e-67	T	DPP7
4.27154e-298	0.173282	0.113	0.094	1.56343e-293	T	MLLT3
9.73653e-160	0.173226	0.267	0.286	3.56367e-155	T	COPB1
0	0.172976	0.078	0.051	0	T	MVB12B
8.70166e-220	0.172827	0.317	0.296	3.1849e-215	T	GIMAP1
1.32479e-295	0.172283	0.175	0.159	4.84886e-291	T	C1GALT1
9.27744e-152	0.172194	0.694	0.697	3.39564e-147	T	SLC25A3
0	0.172127	0.946	0.931	0	T	PFN1
4.63832e-232	0.172088	0.166	0.158	1.69767e-227	T	SENP7
2.2923e-206	0.171877	0.404	0.393	8.39004e-202	T	SPTAN1
2.34385e-146	0.171767	0.206	0.213	8.57871e-142	T	WHAMM
9.62398e-179	0.171767	0.255	0.261	3.52247e-174	T	NFKBIB
2.68049e-131	0.171676	0.33	0.351	9.81086e-127	T	KDM2A
0	0.171501	0.074	0.041	0	T	ZNF101
2.70077e-85	0.171377	0.308	0.348	9.88509e-81	T	DDX18
3.94203e-143	0.171211	0.39	0.415	1.44282e-138	T	ILF2
0	0.171192	0.075	0.037	0	T	APOBEC3D
1.7707e-153	0.171181	0.256	0.269	6.48093e-149	T	SHFL
0	0.171052	0.089	0.052	0	T	SH2D3A
1.20392e-318	0.170825	0.138	0.115	4.40647e-314	T	VCPKMT
9.7706e-285	0.170666	0.143	0.119	3.57614e-280	T	TRANK1
0	0.17046	0.137	0.098	0	T	STK26
0	0.170231	0.508	0.475	0	T	GYPC
7.14991e-178	0.170145	0.194	0.199	2.61694e-173	T	CHCHD7
2.14421e-201	0.170105	0.16	0.163	7.84802e-197	T	KIAA1191
3.74101e-87	0.16982	0.32	0.362	1.36925e-82	T	TMEM259
1.04314e-119	0.169629	0.221	0.242	3.81799e-115	T	CDK12
0	0.16942	0.933	0.879	0	T	RACK1
3.97522e-142	0.169398	0.294	0.309	1.45497e-137	T	IDH2
0	0.169302	0.083	0.055	0	T	LDLRAP1
7.48649e-128	0.169241	0.396	0.423	2.74013e-123	T	PA2G4
8.12285e-174	0.169227	0.227	0.235	2.97304e-169	T	PPP1R35
1.16769e-130	0.168944	0.223	0.237	4.27387e-126	T	ST3GAL1
8.51451e-304	0.168929	0.11	0.086	3.1164e-299	T	EPOR
4.07131e-213	0.168822	0.124	0.107	1.49014e-208	T	ATP8A1
4.49697e-172	0.168728	0.196	0.194	1.64593e-167	T	LRIF1
2.12683e-214	0.168611	0.131	0.125	7.7844e-210	T	RPAP2
6.67278e-272	0.168534	0.431	0.428	2.4423e-267	T	USP15
4.29141e-309	0.168489	0.023	0.004	1.5707e-304	T	TRAV12-3
6.11269e-175	0.168419	0.419	0.401	2.23731e-170	T	GIMAP4
2.23872e-296	0.168175	0.732	0.723	8.19392e-292	T	UBE2D3
1.47635e-209	0.167883	0.137	0.13	5.40357e-205	T	USP38
1.40469e-125	0.167866	0.237	0.256	5.14131e-121	T	CEBPZ
0	0.167865	0.098	0.072	0	T	CLIP4
5.97408e-163	0.167788	0.225	0.236	2.18657e-158	T	KRR1
5.03212e-255	0.167505	0.147	0.135	1.84181e-250	T	ARHGEF6
8.72379e-241	0.167465	0.121	0.109	3.193e-236	T	WDR47
1.77518e-217	0.167421	0.218	0.212	6.49734e-213	T	CHST11
0	0.167394	0.512	0.492	0	T	UBALD2
8.34452e-244	0.167372	0.157	0.15	3.05418e-239	T	ACD
1.43138e-117	0.167333	0.344	0.376	5.23899e-113	T	GPS2
0	0.167137	0.061	0.023	0	T	LINC00426
3.40672e-98	0.166988	0.283	0.315	1.24689e-93	T	CNOT2
4.79189e-303	0.166667	0.098	0.074	1.75388e-298	T	BEX2
8.17042e-283	0.166154	0.146	0.123	2.99046e-278	T	RASSF7
2.42141e-117	0.166078	0.251	0.277	8.86259e-113	T	TNKS2
6.10815e-78	0.165809	0.464	0.496	2.23564e-73	T	RBBP6
1.83374e-96	0.165472	0.409	0.444	6.71168e-92	T	RSL1D1
7.79192e-126	0.16518	0.485	0.516	2.85192e-121	T	UXT
1.09558e-166	0.16509	0.14	0.11	4.00993e-162	T	TIGIT
6.91562e-112	0.165071	0.222	0.246	2.53119e-107	T	TASOR
1.50502e-133	0.164766	0.214	0.235	5.50852e-129	T	PPHLN1
6.31885e-168	0.164754	0.123	0.124	2.31276e-163	T	UHRF2
2.16066e-206	0.164451	0.459	0.468	7.90825e-202	T	H2AFV
9.14881e-101	0.164373	0.163	0.178	3.34856e-96	T	SLC4A7
0	0.16399	0.115	0.099	0	T	HSPA13
2.2314e-72	0.163644	0.23	0.244	8.16714e-68	T	HIST1H1C
1.09536e-101	0.163363	0.245	0.269	4.00913e-97	T	USP34
6.58853e-177	0.163262	0.165	0.161	2.41147e-172	T	VPS13A
9.17869e-142	0.163247	0.148	0.151	3.35949e-137	T	UTY
0	0.163185	0.047	0.014	0	T	IFNG-AS1
5.34338e-165	0.162739	0.177	0.172	1.95573e-160	T	PCSK7
2.81225e-103	0.162675	0.231	0.245	1.02931e-98	T	APOL6
1.33664e-132	0.162386	0.129	0.135	4.89223e-128	T	EPM2AIP1
1.8271e-166	0.16236	0.52	0.536	6.68736e-162	T	PPP1CA
2.13593e-214	0.162232	0.198	0.174	7.81773e-210	T	AL139246.5
0	0.162133	0.069	0.036	0	T	LINC02328
5.66681e-131	0.161742	0.236	0.253	2.07411e-126	T	DNAJB14
1.85367e-149	0.161695	0.154	0.154	6.78463e-145	T	PRKX
4.07235e-26	0.161565	0.309	0.347	1.49052e-21	T	IER5L
0	0.161497	0.072	0.041	0	T	AL645568.1
5.04869e-182	0.161393	0.145	0.143	1.84787e-177	T	DENND1B
1.43857e-181	0.161378	0.13	0.13	5.26529e-177	T	KATNA1
3.10889e-136	0.161288	0.16	0.173	1.13788e-131	T	RHOT2
5.56558e-107	0.161217	0.32	0.352	2.03706e-102	T	LUC7L2
6.47978e-258	0.16115	0.123	0.104	2.37166e-253	T	CDC25B
5.05221e-186	0.161009	0.095	0.086	1.84916e-181	T	TSPYL4
0	0.160595	0.768	0.698	0	T	CD99
2.43569e-113	0.160114	0.334	0.36	8.91486e-109	T	PRMT2
3.23752e-127	0.160032	0.338	0.366	1.18497e-122	T	IK
3.84328e-173	0.159794	0.188	0.188	1.40668e-168	T	CCDC186
0	0.159766	0.905	0.846	0	T	SH3BGRL3
9.75886e-283	0.159656	0.079	0.057	3.57184e-278	T	FBXO32
6.37346e-155	0.15953	0.154	0.16	2.33275e-150	T	TRIM4
1.91675e-138	0.159525	0.2	0.207	7.01549e-134	T	ZBTB1
3.6925e-79	0.159516	0.445	0.489	1.35149e-74	T	SF3B5
0	0.159415	0.077	0.039	0	T	SHISAL2A
1.42844e-250	0.159392	0.138	0.132	5.22823e-246	T	ATIC
2.13408e-190	0.159202	0.199	0.204	7.81093e-186	T	TMEM170A
3.75743e-139	0.159129	0.157	0.167	1.37526e-134	T	ASXL2
1.80122e-123	0.1591	0.24	0.265	6.59266e-119	T	SMAP1
1.67623e-176	0.159084	0.191	0.2	6.13516e-172	T	ATG5
2.08761e-264	0.159049	0.122	0.108	7.64086e-260	T	POC1B
1.79331e-204	0.15872	0.147	0.141	6.56368e-200	T	ATXN1
4.46669e-225	0.15866	0.16	0.153	1.63485e-220	T	DCK
1.33576e-116	0.158556	0.258	0.288	4.88901e-112	T	RNF187
4.0668e-248	0.158541	0.359	0.341	1.48849e-243	T	STK10
2.96439e-323	0.158447	0.109	0.091	1.085e-318	T	PRORP
3.82723e-132	0.158372	0.294	0.313	1.4008e-127	T	PHF20
1.58043e-158	0.158219	0.167	0.174	5.78455e-154	T	LATS1
1.52981e-203	0.158217	0.142	0.135	5.59924e-199	T	ATXN7
1.91505e-51	0.158041	0.332	0.382	7.00926e-47	T	DDX46
4.46304e-172	0.158038	0.154	0.156	1.63352e-167	T	TRAPPC2B
1.65029e-127	0.158004	0.315	0.344	6.04021e-123	T	UBE2N
0	0.15795	0.061	0.034	0	T	AL121944.1
3.39468e-306	0.157757	0.109	0.085	1.24249e-301	T	ZNF107
8.17536e-261	0.157544	0.095	0.077	2.99226e-256	T	TTC13
0	0.157407	0.09	0.063	0	T	TTC39B
1.22608e-185	0.157359	0.159	0.161	4.48758e-181	T	MOGS
2.11536e-293	0.157012	0.092	0.072	7.74243e-289	T	FBXO44
7.77255e-123	0.156962	0.277	0.273	2.84483e-118	T	GCH1
2.20859e-103	0.156912	0.174	0.197	8.08367e-99	T	TP53I13
1.00864e-177	0.156784	0.101	0.091	3.69173e-173	T	ZNF821
0	0.156657	0.073	0.052	0	T	AC068587.4
5.17914e-235	0.156609	0.746	0.733	1.89562e-230	T	ATP5MG
0	0.156599	0.046	0.007	0	T	CPNE7
1.09383e-80	0.156557	0.327	0.37	4.00351e-76	T	LSM8
3.76015e-306	0.156496	0.018	0.002	1.37625e-301	T	TRAV23DV6
5.76108e-256	0.156132	0.381	0.369	2.10861e-251	T	JPT1
1.18576e-322	0.156122	0.072	0.054	4.33999e-318	T	PVT1
1.11938e-223	0.156011	0.188	0.178	4.09705e-219	T	RNF44
9.5485e-80	0.155931	0.383	0.427	3.49485e-75	T	ZC3H15
0	0.155669	0.09	0.065	0	T	FCHSD1
3.87509e-85	0.155563	0.219	0.241	1.41832e-80	T	KAT6B
2.96114e-311	0.15545	0.079	0.059	1.08381e-306	T	ATG16L1
9.61231e-111	0.15543	0.51	0.536	3.5182e-106	T	EIF5A
4.24835e-155	0.155416	0.185	0.198	1.55494e-150	T	PTDSS1
1.39992e-108	0.155329	0.272	0.301	5.12384e-104	T	SRP19
2.65795e-172	0.155094	0.157	0.16	9.72838e-168	T	ESYT1
9.03148e-83	0.155059	0.372	0.411	3.30561e-78	T	YTHDC1
5.7498e-166	0.154893	0.146	0.145	2.10449e-161	T	KDM6A
4.8516e-152	0.154839	0.156	0.164	1.77573e-147	T	UTP23
6.90594e-87	0.154786	0.241	0.273	2.52764e-82	T	ATXN2L
7.04978e-202	0.15473	0.123	0.119	2.58029e-197	T	SNHG3
0	0.154665	0.023	0.003	0	T	TRAV26-1
5.30082e-277	0.154381	0.018	0.003	1.94015e-272	T	TRAV27
1.23666e-140	0.15427	0.218	0.218	4.52631e-136	T	CHST12
7.63973e-122	0.154223	0.448	0.468	2.79622e-117	T	CHD1
4.15052e-126	0.154053	0.233	0.251	1.51913e-121	T	SRP54
0	0.153988	0.076	0.041	0	T	CRACR2A
2.44563e-210	0.153778	0.065	0.054	8.95123e-206	T	TAF4B
4.42421e-115	0.153701	0.213	0.23	1.61931e-110	T	USP47
7.25633e-293	0.153629	0.454	0.442	2.65589e-288	T	DHRS7
6.02143e-183	0.153518	0.148	0.14	2.2039e-178	T	PLCL2
1.03948e-120	0.153474	0.233	0.248	3.80461e-116	T	SLBP
2.04347e-250	0.153232	0.108	0.095	7.47931e-246	T	CEP120
1.82923e-138	0.153229	0.167	0.177	6.69516e-134	T	POLE3
1.7695e-217	0.153173	0.047	0.031	6.47653e-213	T	AC083880.1
1.12572e-62	0.152915	0.146	0.158	4.12024e-58	T	HSPA2
1.35628e-234	0.152789	0.137	0.123	4.9641e-230	T	DNAJC9
0	0.152655	0.153	0.122	0	T	EIF4E3
1.90545e-308	0.152623	0.095	0.062	6.97412e-304	T	ZBP1
0	0.152363	0.989	0.947	0	T	MT-CO1
3.27162e-198	0.152283	0.144	0.141	1.19745e-193	T	PPWD1
6.15149e-299	0.152198	0.019	0.002	2.25151e-294	T	TRAV10
6.25829e-187	0.152193	0.15	0.146	2.2906e-182	T	NCOA2
0	0.152048	0.609	0.528	0	T	HCLS1
5.89863e-60	0.152015	0.351	0.396	2.15896e-55	T	ILF3
6.53706e-101	0.151954	0.298	0.33	2.39263e-96	T	TMED5
2.47811e-130	0.151874	0.248	0.272	9.07013e-126	T	BCL7B
0	0.151634	0.025	0.004	0	T	TRAV8-1
1.37695e-136	0.151524	0.154	0.163	5.03978e-132	T	TRIM69
5.54678e-183	0.151524	0.124	0.119	2.03018e-178	T	ABCC1
1.20363e-138	0.151404	0.19	0.207	4.4054e-134	T	GORASP2
5.22215e-266	0.15136	0.302	0.274	1.91136e-261	T	RASSF5
1.57093e-166	0.151331	0.135	0.136	5.74976e-162	T	DCAF15
2.67105e-214	0.15116	0.26	0.244	9.77632e-210	T	USP36
0	0.150923	0.442	0.364	0	T	WAS
3.54208e-68	0.150805	0.235	0.266	1.29644e-63	T	TOB2
0	0.150772	0.075	0.045	0	T	TBC1D31
5.68956e-155	0.150619	0.13	0.132	2.08244e-150	T	ZC3H6
6.95582e-141	0.150538	0.661	0.674	2.5459e-136	T	HNRNPC
3.38724e-102	0.150387	0.274	0.305	1.23977e-97	T	FBXO7
1.55537e-115	0.150304	0.275	0.299	5.69282e-111	T	CPNE1
1.75075e-116	0.150165	0.147	0.16	6.40792e-112	T	CYP20A1
0	0.150093	0.058	0.033	0	T	CCR2
2.18601e-92	0.150062	0.513	0.517	8.001e-88	T	SERTAD1
3.83156e-291	0.149911	0.073	0.045	1.40239e-286	T	APBA2
6.668e-120	0.149736	0.191	0.21	2.44056e-115	T	USP14
0	0.149596	0.067	0.033	0	T	SATB1-AS1
3.51121e-140	0.149428	0.172	0.186	1.28514e-135	T	PSMD14
0	0.149381	0.109	0.083	0	T	SGTB
1.61136e-85	0.149372	0.323	0.355	5.89773e-81	T	WNK1
1.35024e-305	0.149309	0.081	0.057	4.942e-301	T	CASS4
5.04792e-115	0.149214	0.154	0.165	1.84759e-110	T	XPC
0	0.149171	0.048	0.01	0	T	CHRM3-AS2
3.53887e-173	0.14916	0.133	0.104	1.29526e-168	T	FCRL6
3.45098e-110	0.149136	0.198	0.216	1.26309e-105	T	NEK7
2.42851e-110	0.149092	0.417	0.435	8.88859e-106	T	BAZ1A
3.83421e-125	0.148913	0.154	0.159	1.40336e-120	T	DDHD1
0	0.148839	0.089	0.064	0	T	SLC2A1
0	0.148553	0.054	0.025	0	T	AL157402.2
3.98806e-87	0.148552	0.161	0.179	1.45967e-82	T	USP11
5.14143e-101	0.148396	0.187	0.212	1.88182e-96	T	LMF2
2.05672e-79	0.14838	0.361	0.395	7.52779e-75	T	AHSA1
3.97737e-120	0.14791	0.271	0.282	1.45576e-115	T	DGKZ
6.49799e-200	0.147874	0.134	0.132	2.37833e-195	T	SURF2
2.85296e-117	0.147763	0.242	0.266	1.04421e-112	T	UBQLN1
6.19732e-176	0.147705	0.155	0.144	2.26828e-171	T	PIK3CG
3.84894e-126	0.147578	0.281	0.304	1.40875e-121	T	GDI1
2.32176e-80	0.147527	0.292	0.332	8.49789e-76	T	SNRPB2
1.11433e-152	0.147129	0.118	0.118	4.07857e-148	T	KRI1
0	0.14683	0.093	0.061	0	T	CENPK
1.00371e-188	0.146677	0.755	0.738	3.67369e-184	T	CALM2
1.58432e-109	0.146649	0.203	0.225	5.79878e-105	T	CPSF6
1.34629e-48	0.146513	0.265	0.308	4.92756e-44	T	FAM133B
5.35429e-140	0.146437	0.224	0.233	1.95972e-135	T	MECP2
4.49986e-183	0.146335	0.126	0.127	1.64699e-178	T	YDJC
1.14541e-143	0.146311	0.175	0.184	4.1923e-139	T	DCP1A
5.38316e-148	0.14617	0.158	0.162	1.97029e-143	T	KMT2B
6.36633e-87	0.146157	0.342	0.379	2.33014e-82	T	LSM14A
5.76398e-48	0.146027	0.336	0.386	2.10967e-43	T	EIF1AX
6.88277e-91	0.145941	0.219	0.245	2.51916e-86	T	C1orf52
0	0.145875	0.044	0.007	0	T	AC013264.1
7.08978e-158	0.145833	0.142	0.143	2.59493e-153	T	ZNF506
2.96439e-323	0.145809	0.02	0.002	1.085e-318	T	TRAV1-1
5.24864e-63	0.145563	0.261	0.293	1.92106e-58	T	ESYT2
1.79483e-143	0.145552	0.28	0.299	6.56927e-139	T	ABI1
7.98929e-128	0.145512	0.291	0.296	2.92416e-123	T	C5orf56
1.46932e-128	0.145391	0.214	0.229	5.37787e-124	T	CCNK
1.10123e-37	0.145224	0.491	0.523	4.0306e-33	T	H1FX
7.79851e-112	0.144971	0.17	0.188	2.85433e-107	T	PBDC1
6.65189e-131	0.14493	0.554	0.57	2.43466e-126	T	HNRNPF
1.41906e-180	0.144843	0.012	0.002	5.19389e-176	T	TRBV5-6
4.69324e-129	0.144783	0.607	0.619	1.71777e-124	T	MZT2B
4.33771e-217	0.144703	0.145	0.126	1.58764e-212	T	RRAS2
6.10639e-108	0.144587	0.231	0.252	2.235e-103	T	CSNK1G2
0	0.144489	0.055	0.025	0	T	CD200R1
1.15783e-30	0.144441	0.227	0.248	4.23776e-26	T	CEMIP2
4.57405e-146	0.14408	0.155	0.16	1.67415e-141	T	TGIF2
8.97254e-230	0.144074	0.076	0.062	3.28404e-225	T	SLC25A45
5.76198e-229	0.144001	0.106	0.098	2.10894e-224	T	ANKRD39
4.88491e-47	0.143722	0.422	0.467	1.78792e-42	T	SRSF10
2.83314e-287	0.143702	0.082	0.064	1.03696e-282	T	TDP1
0	0.1434	0.054	0.026	0	T	TRABD2A
2.70359e-99	0.14337	0.162	0.179	9.89541e-95	T	CAPN7
2.06349e-86	0.143312	0.253	0.279	7.55259e-82	T	PCF11
1.91929e-119	0.143287	0.162	0.177	7.02479e-115	T	QRICH1
2.24808e-71	0.143225	0.216	0.245	8.2282e-67	T	GON4L
1.2018e-124	0.142995	0.176	0.188	4.39869e-120	T	MRFAP1L1
0	0.142668	0.045	0.02	0	T	ZC3H12D
1.12919e-69	0.142545	0.383	0.42	4.13293e-65	T	STIP1
0	0.142543	0.127	0.085	0	T	TMEM71
1.69507e-197	0.142367	0.036	0.022	6.20412e-193	T	HIST1H4B
1.08228e-43	0.142338	0.269	0.314	3.96124e-39	T	TTC3
4.46565e-87	0.142274	0.275	0.301	1.63447e-82	T	PARP1
1.53779e-212	0.142256	0.095	0.082	5.62846e-208	T	SBF1
1.98443e-109	0.141957	0.184	0.194	7.26322e-105	T	SIRT1
0	0.141953	0.065	0.036	0	T	SNAI3
3.34834e-131	0.141926	0.161	0.172	1.22553e-126	T	MRPS30
4.67651e-59	0.141802	0.243	0.282	1.71165e-54	T	CCAR1
8.95223e-58	0.141794	0.309	0.352	3.27661e-53	T	GGNBP2
8.37653e-42	0.141678	0.392	0.443	3.06589e-37	T	PPIG
5.00826e-120	0.141568	0.101	0.1	1.83307e-115	T	ARHGEF9
7.08186e-90	0.141542	0.066	0.066	2.59203e-85	T	AC007952.4
1.4089e-112	0.141451	0.66	0.678	5.15673e-108	T	OST4
4.57447e-111	0.141303	0.14	0.148	1.6743e-106	T	ZNF830
3.04913e-107	0.141163	0.178	0.192	1.11601e-102	T	ZNF131
1.55529e-164	0.141003	0.141	0.143	5.69251e-160	T	TAZ
6.57983e-248	0.140455	0.081	0.067	2.40828e-243	T	FYCO1
5.20446e-120	0.140231	0.218	0.219	1.90488e-115	T	HMGCS1
5.30607e-71	0.140042	0.232	0.267	1.94207e-66	T	EPRS
3.02855e-224	0.139991	0.074	0.062	1.10848e-219	T	FAM122C
1.20465e-102	0.139944	0.155	0.168	4.40914e-98	T	RNF216
2.02532e-70	0.139917	0.209	0.228	7.41287e-66	T	TLE4
2.39382e-67	0.139911	0.145	0.162	8.76161e-63	T	FAM118A
4.11286e-122	0.139733	0.095	0.095	1.50535e-117	T	SLC16A1
0	0.139621	0.062	0.032	0	T	COLQ
0	0.13938	0.043	0.013	0	T	AC020659.1
2.02723e-116	0.139368	0.171	0.193	7.41986e-112	T	ADSL
8.92226e-207	0.139169	0.133	0.121	3.26564e-202	T	PDK3
4.88902e-126	0.13904	0.722	0.74	1.78943e-121	T	TMA7
1.13403e-172	0.139016	0.158	0.118	4.15065e-168	T	CD160
9.10896e-74	0.138868	0.349	0.371	3.33397e-69	T	MRPS6
7.57022e-245	0.138551	0.056	0.034	2.77078e-240	T	TRGV7
2.28817e-180	0.138507	0.439	0.45	8.37494e-176	T	OSTF1
9.67486e-94	0.138459	0.168	0.186	3.5411e-89	T	TGS1
1.2015e-27	0.138198	0.338	0.389	4.39763e-23	T	AKAP9
1.09277e-146	0.138092	0.113	0.112	3.99965e-142	T	HELQ
9.04489e-91	0.138076	0.213	0.238	3.31052e-86	T	FDX1
2.19091e-219	0.13804	0.119	0.111	8.01894e-215	T	IGSF8
1.31171e-54	0.13796	0.332	0.375	4.801e-50	T	PHF3
0	0.137783	0.895	0.849	0	T	RPL37A
1.88862e-120	0.137781	0.124	0.128	6.91254e-116	T	HIST1H2BK
2.5849e-128	0.137705	0.166	0.176	9.461e-124	T	ZNF410
8.22773e-68	0.137584	0.309	0.34	3.01143e-63	T	PTPN1
2.22677e-51	0.137577	0.223	0.258	8.15019e-47	T	BIRC6
1.56852e-143	0.137484	0.228	0.234	5.74095e-139	T	NIN
1.05414e-201	0.137481	0.108	0.099	3.85825e-197	T	EXOC2
2.95685e-93	0.137377	0.207	0.221	1.08224e-88	T	PRDM2
1.21677e-159	0.137371	0.052	0.036	4.45351e-155	T	TNFRSF9
2.36022e-246	0.137269	0.048	0.031	8.63863e-242	T	AL627171.1
4.79532e-145	0.137231	0.145	0.139	1.75514e-140	T	TMEM131L
0	0.137135	0.056	0.027	0	T	PLXDC1
4.21667e-173	0.137071	0.119	0.115	1.54334e-168	T	PFKP
9.54052e-217	0.137059	0.089	0.075	3.49192e-212	T	BTBD9
7.37355e-133	0.137046	0.137	0.135	2.69879e-128	T	ZNF276
1.28044e-77	0.136879	0.258	0.28	4.68654e-73	T	DNMT1
0	0.136719	0.024	0.002	0	T	TRAV16
5.5136e-219	0.136691	0.106	0.093	2.01803e-214	T	C19orf12
0	0.136508	0.038	0.013	0	T	BICDL1
5.29987e-78	0.136456	0.218	0.242	1.93981e-73	T	SLC25A32
8.73534e-62	0.136161	0.373	0.415	3.19722e-57	T	TRAM1
1.29474e-73	0.136129	0.431	0.47	4.73888e-69	T	SNRPG
3.68167e-135	0.136112	0.293	0.3	1.34753e-130	T	PDLIM2
4.96414e-115	0.135773	0.522	0.54	1.81693e-110	T	PTP4A2
9.06926e-44	0.135728	0.219	0.254	3.31944e-39	T	HUWE1
0	0.135544	0.038	0.006	0	T	SCART1
4.35067e-190	0.135524	0.118	0.115	1.59239e-185	T	SMPD1
2.26748e-45	0.135506	0.318	0.365	8.29919e-41	T	PTBP1
8.17842e-90	0.135499	0.209	0.232	2.99338e-85	T	UHMK1
7.36022e-141	0.135318	0.113	0.117	2.69391e-136	T	SLC35E1
3.11599e-80	0.135063	0.219	0.247	1.14048e-75	T	FIP1L1
3.47202e-130	0.134999	0.133	0.14	1.2708e-125	T	IARS
1.50197e-13	0.134768	0.215	0.268	5.49737e-09	T	MED29
1.62858e-52	0.134731	0.458	0.502	5.96078e-48	T	HNRNPL
2.06648e-138	0.134684	0.167	0.179	7.56352e-134	T	COMMD8
2.40928e-71	0.134682	0.262	0.295	8.81821e-67	T	PTPN2
1.53586e-197	0.134671	0.12	0.111	5.62139e-193	T	MAP3K5
4.19769e-117	0.134655	0.197	0.212	1.5364e-112	T	ZFAND2B
2.40351e-92	0.134652	0.142	0.155	8.79709e-88	T	TRPM7
2.17108e-250	0.134607	0.093	0.078	7.94635e-246	T	APBA3
4.00246e-134	0.134489	0.102	0.103	1.46494e-129	T	AC079781.5
1.16971e-131	0.134105	0.139	0.133	4.28127e-127	T	RASA3
0	0.134094	0.061	0.037	0	T	ME1
6.73873e-253	0.134093	0.081	0.066	2.46644e-248	T	KIF3A
2.56968e-244	0.133609	0.049	0.03	9.40528e-240	T	HIST1H2AK
0	0.133568	0.739	0.69	0	T	PPDPF
2.17781e-249	0.133564	0.076	0.056	7.971e-245	T	CTC1
4.3099e-98	0.133528	0.252	0.275	1.57747e-93	T	UGP2
9.30402e-133	0.133492	0.135	0.144	3.40536e-128	T	ATAD1
1.22571e-97	0.133477	0.206	0.226	4.48624e-93	T	DR1
1.47218e-76	0.133353	0.155	0.165	5.38833e-72	T	DIP2A
1.10847e-172	0.13281	0.1	0.09	4.0571e-168	T	GPR89B
2.05846e-52	0.132774	0.193	0.222	7.53418e-48	T	KIAA2026
1.71696e-81	0.132641	0.252	0.279	6.28423e-77	T	MAZ
1.73929e-69	0.132625	0.191	0.213	6.36599e-65	T	KANSL1
5.25391e-205	0.132575	0.101	0.088	1.92298e-200	T	TNRC6C
9.89769e-149	0.132537	0.079	0.074	3.62265e-144	T	ZNF490
1.01531e-75	0.132512	0.284	0.318	3.71613e-71	T	CGGBP1
1.40612e-87	0.132508	0.345	0.382	5.14655e-83	T	MAGOH
3.6945e-52	0.132485	0.294	0.325	1.35222e-47	T	NFAT5
2.86571e-64	0.132365	0.18	0.201	1.04888e-59	T	N4BP2L1
1.38193e-111	0.132292	0.271	0.295	5.058e-107	T	PPP1R11
3.11087e-257	0.132214	0.079	0.065	1.13861e-252	T	PYGO2
3.51989e-311	0.132138	0.069	0.042	1.28831e-306	T	AC022706.1
2.25277e-67	0.132127	0.179	0.209	8.24535e-63	T	OIP5-AS1
2.69924e-138	0.131837	0.147	0.156	9.87949e-134	T	THAP11
0	0.13173	0.038	0.014	0	T	EDARADD
7.29751e-192	0.131708	0.11	0.103	2.67096e-187	T	TRMO
1.22974e-99	0.131571	0.235	0.258	4.50099e-95	T	ATG12
2.02282e-64	0.131457	0.204	0.233	7.40374e-60	T	SUPT5H
9.05063e-278	0.131421	0.04	0.019	3.31262e-273	T	AL513303.1
5.84021e-50	0.131409	0.196	0.235	2.13757e-45	T	BUD23
1.82872e-262	0.13122	0.097	0.079	6.69329e-258	T	MAP4K2
2.76637e-93	0.1312	0.148	0.164	1.01252e-88	T	TAF3
4.48291e-56	0.131157	0.257	0.291	1.64079e-51	T	ZNF292
3.45601e-122	0.131064	0.136	0.138	1.26493e-117	T	BTN3A3
1.81301e-148	0.131049	0.136	0.142	6.63578e-144	T	FTSJ1
0	0.130964	0.071	0.042	0	T	CEACAM21
2.1383e-230	0.130835	0.087	0.071	7.82638e-226	T	TRERF1
8.68315e-129	0.130468	0.188	0.186	3.17812e-124	T	RAB29
2.67144e-45	0.130416	0.275	0.312	9.77774e-41	T	TTC19
0	0.130107	0.048	0.022	0	T	AL137003.1
1.29968e-88	0.130066	0.071	0.073	4.75696e-84	T	CSRNP2
1.3096e-262	0.130042	0.087	0.068	4.79326e-258	T	MICB
1.71435e-277	0.130004	0.06	0.043	6.27471e-273	T	LRIG1
1.59019e-158	0.129931	0.101	0.097	5.82025e-154	T	ST3GAL5
3.11184e-207	0.1298	0.657	0.654	1.13896e-202	T	JAK1
9.55828e-41	0.129753	0.495	0.534	3.49842e-36	T	AKAP13
5.12605e-81	0.129072	0.17	0.177	1.87618e-76	T	CGAS
4.21335e-73	0.129026	0.198	0.222	1.54213e-68	T	CTR9
1.15201e-132	0.128983	0.144	0.146	4.21647e-128	T	NECAP1
2.28698e-23	0.128907	0.251	0.302	8.37059e-19	T	SRSF1
6.2758e-289	0.128826	0.061	0.034	2.297e-284	T	JAKMIP2
8.18415e-56	0.128805	0.497	0.535	2.99548e-51	T	EIF4B
1.51615e-136	0.128735	0.108	0.111	5.54925e-132	T	COG5
7.34966e-100	0.128583	0.1	0.108	2.69005e-95	T	ARHGAP35
0	0.128409	0.06	0.03	0	T	LINC02084
8.60295e-63	0.128325	0.181	0.207	3.14877e-58	T	CAND1
2.19695e-93	0.12811	0.229	0.254	8.04104e-89	T	SAR1A
3.06608e-32	0.128052	0.368	0.422	1.12222e-27	T	PRPF40A
2.09549e-58	0.128005	0.226	0.258	7.66969e-54	T	ABCF1
5.01411e-228	0.12796	0.083	0.067	1.83521e-223	T	COQ10A
1.10369e-146	0.127952	0.096	0.099	4.0396e-142	T	RNF214
5.49673e-72	0.127916	0.155	0.18	2.01186e-67	T	ITGAE
7.6886e-147	0.127847	0.096	0.092	2.8141e-142	T	ZNF92
2.41462e-85	0.127841	0.179	0.19	8.83776e-81	T	JMY
2.73576e-126	0.127793	0.105	0.108	1.00131e-121	T	CYP4V2
9.98001e-111	0.127728	0.154	0.164	3.65278e-106	T	MFAP1
4.04614e-181	0.127571	0.086	0.08	1.48093e-176	T	TNFRSF10A
7.97339e-193	0.127453	0.168	0.151	2.91834e-188	T	EVI2A
3.50093e-136	0.127327	0.139	0.147	1.28137e-131	T	SLC35D2
1.58709e-207	0.127325	0.1	0.089	5.80889e-203	T	GTDC1
0	0.127157	0.056	0.031	0	T	SLAIN1
1.95268e-96	0.127127	0.128	0.135	7.147e-92	T	NEK1
1.1331e-21	0.127121	0.395	0.45	4.14726e-17	T	ATRX
1.80205e-87	0.12702	0.414	0.443	6.59568e-83	T	RAD21
1.86273e-201	0.126934	0.042	0.025	6.81779e-197	T	BX284668.6
1.5121e-214	0.126932	0.609	0.6	5.53445e-210	T	SEPTIN7
1.15969e-77	0.126919	0.534	0.547	4.24458e-73	T	SLC38A2
1.31377e-100	0.12684	0.136	0.147	4.80853e-96	T	NUP153
3.89014e-89	0.126768	0.162	0.181	1.42383e-84	T	CUL4A
2.13703e-57	0.126498	0.566	0.591	7.82173e-53	T	RBM3
1.41974e-122	0.126262	0.112	0.114	5.1964e-118	T	DDB2
2.78594e-157	0.126249	0.107	0.108	1.01968e-152	T	CCDC167
4.06836e-188	0.126104	0.093	0.087	1.48906e-183	T	CDK5RAP1
8.84661e-231	0.125928	0.102	0.072	3.23795e-226	T	RAB37
1.16948e-215	0.125909	0.016	0.003	4.28041e-211	T	TRAV20
0	0.125793	0.044	0.02	0	T	CD101
4.1826e-138	0.125749	0.097	0.096	1.53087e-133	T	SELENOI
2.57289e-169	0.125585	0.128	0.128	9.41702e-165	T	MOSPD3
0	0.125566	0.053	0.027	0	T	CORO2A
4.06952e-60	0.125535	0.289	0.328	1.48948e-55	T	CMPK1
3.08703e-85	0.12549	0.169	0.175	1.12988e-80	T	NAF1
4.3179e-141	0.125329	0.108	0.102	1.58039e-136	T	CA5B
7.14566e-151	0.125301	0.098	0.094	2.61538e-146	T	TRIM14
1.21029e-90	0.125244	0.16	0.176	4.42977e-86	T	ZNF652
1.33443e-186	0.125138	0.188	0.176	4.88415e-182	T	KIAA0040
1.63965e-77	0.125019	0.161	0.181	6.00129e-73	T	AEBP2
0	0.124996	0.058	0.032	0	T	GPR68
4.30786e-164	0.124928	0.012	0.002	1.57672e-159	T	TRBV25-1
1.81213e-153	0.124824	0.099	0.098	6.63258e-149	T	TXLNG
6.28094e-80	0.12478	0.158	0.169	2.29889e-75	T	UBR1
5.80135e-89	0.12475	0.167	0.178	2.12335e-84	T	RUNX1
2.17804e-59	0.124662	0.195	0.227	7.97186e-55	T	RBM27
1.05625e-104	0.124605	0.186	0.197	3.86598e-100	T	PACS1
1.58727e-146	0.124567	0.15	0.147	5.80958e-142	T	EBP
5.93863e-128	0.124478	0.13	0.135	2.1736e-123	T	GFPT1
2.33474e-196	0.124476	0.063	0.052	8.54539e-192	T	KMT5C
1.43596e-91	0.124428	0.214	0.214	5.25574e-87	T	DUSP10
0	0.124373	0.05	0.015	0	T	NSG1
1.16955e-102	0.12437	0.158	0.177	4.28067e-98	T	ZNHIT3
4.27863e-158	0.124274	0.083	0.074	1.56602e-153	T	ASTE1
6.22623e-119	0.124124	0.153	0.165	2.27886e-114	T	RTCA
2.65892e-269	0.12412	0.079	0.055	9.73192e-265	T	BCAS4
0	0.124086	0.929	0.89	0	T	NACA
2.97304e-35	0.12407	0.229	0.275	1.08816e-30	T	SND1
6.32137e-49	0.124022	0.256	0.298	2.31368e-44	T	WDR33
5.8301e-268	0.123949	0.188	0.153	2.13388e-263	T	FGD3
2.46629e-99	0.123933	0.25	0.269	9.02688e-95	T	USP3
2.50095e-78	0.123932	0.158	0.175	9.15371e-74	T	USP25
5.12455e-301	0.123745	0.203	0.163	1.87564e-296	T	S1PR4
5.80561e-314	0.123727	0.075	0.051	2.12491e-309	T	SNTA1
1.113e-31	0.123675	0.215	0.257	4.07369e-27	T	PHYKPL
1.26927e-56	0.123594	0.239	0.275	4.64564e-52	T	ARIH2
1.78696e-57	0.123505	0.176	0.2	6.54044e-53	T	RNF168
0	0.123385	0.042	0.009	0	T	BTBD11
1.63921e-12	0.123374	0.405	0.47	5.99968e-08	T	BAX
3.45461e-240	0.123336	0.436	0.428	1.26442e-235	T	PPP1R18
4.42019e-65	0.12304	0.253	0.29	1.61783e-60	T	NRBP1
0	0.122949	0.288	0.225	0	T	SELPLG
0	0.122942	0.053	0.028	0	T	ITPRIPL1
8.40022e-254	0.122907	0.059	0.043	3.07456e-249	T	PARP16
1.25384e-247	0.122584	0.062	0.047	4.58919e-243	T	GRAMD1B
3.44011e-183	0.12239	0.074	0.064	1.25912e-178	T	GALNT6
8.50817e-195	0.122154	0.079	0.067	3.11408e-190	T	KPNA5
2.70745e-60	0.122127	0.205	0.236	9.90956e-56	T	WDR82
2.67581e-79	0.122051	0.281	0.314	9.79375e-75	T	MAPRE1
7.73615e-67	0.121963	0.364	0.404	2.83151e-62	T	BUD31
8.30964e-118	0.121787	0.127	0.13	3.04141e-113	T	JADE1
4.10274e-141	0.121743	0.111	0.113	1.50164e-136	T	ACTR6
5.59294e-65	0.121734	0.228	0.257	2.04707e-60	T	TOR1AIP1
1.4839e-44	0.121728	0.222	0.26	5.43123e-40	T	PDS5A
1.34773e-33	0.121681	0.403	0.455	4.93282e-29	T	EIF3M
2.18324e-223	0.121349	0.078	0.066	7.99089e-219	T	INTS13
4.08961e-106	0.121075	0.018	0.008	1.49684e-101	T	TRDV2
3.13328e-38	0.120957	0.282	0.327	1.14681e-33	T	G3BP1
1.51087e-86	0.120786	0.159	0.176	5.52993e-82	T	RANBP9
0	0.120706	0.057	0.033	0	T	LTB4R2
4.45678e-34	0.120649	0.312	0.358	1.63123e-29	T	HSPA4
7.62428e-138	0.120589	0.109	0.101	2.79056e-133	T	ITGB2-AS1
6.62824e-87	0.120456	0.132	0.146	2.426e-82	T	ICE2
5.20863e-229	0.12045	0.297	0.264	1.90641e-224	T	NABP1
2.27035e-61	0.120397	0.398	0.441	8.3097e-57	T	GHITM
1.91255e-69	0.120228	0.534	0.563	7.00012e-65	T	PSMB8
0	0.120036	0.056	0.033	0	T	TTC9
7.89765e-49	0.119923	0.293	0.335	2.89062e-44	T	BCL7C
3.9133e-196	0.119918	0.084	0.064	1.43231e-191	T	CAPN12
1.67087e-157	0.119902	0.098	0.091	6.11557e-153	T	RBM48
0	0.119887	0.055	0.027	0	T	RAB39B
5.10627e-190	0.119701	0.032	0.019	1.86895e-185	T	HIST2H3D
2.26033e-93	0.119602	0.177	0.197	8.27305e-89	T	ERGIC2
4.3238e-80	0.11954	0.154	0.173	1.58255e-75	T	UBE4A
2.70377e-185	0.119445	0.133	0.115	9.89608e-181	T	UNC13D
0	0.119378	0.04	0.011	0	T	ADAM12
6.40318e-103	0.1191	0.135	0.146	2.34363e-98	T	SIKE1
2.22687e-129	0.119071	0.093	0.094	8.15058e-125	T	EED
8.37651e-178	0.118997	0.066	0.059	3.06589e-173	T	ADAT1
2.82854e-38	0.118991	0.207	0.247	1.03528e-33	T	TCERG1
7.48324e-97	0.118926	0.131	0.139	2.73894e-92	T	KAT7
1.17283e-95	0.118875	0.156	0.17	4.29266e-91	T	SBNO1
5.61096e-128	0.118838	0.273	0.278	2.05367e-123	T	ACAA2
9.31303e-74	0.118651	0.119	0.112	3.40866e-69	T	MT1F
0	0.118609	0.039	0.01	0	T	ABCD2
0	0.118492	0.04	0.012	0	T	FXYD7
2.51842e-244	0.118318	0.063	0.048	9.21766e-240	T	KLC2
1.04168e-115	0.118283	0.097	0.096	3.81267e-111	T	EDRF1
1.29522e-58	0.118244	0.336	0.374	4.74063e-54	T	SPCS3
1.01817e-57	0.118201	0.206	0.241	3.72659e-53	T	SCAMP3
2.02629e-104	0.118106	0.111	0.116	7.41644e-100	T	USP42
5.33415e-139	0.11804	0.103	0.101	1.95235e-134	T	DBP
0	0.118022	0.043	0.014	0	T	FAM241B
5.82486e-47	0.118009	0.169	0.198	2.13196e-42	T	DDX27
5.9197e-247	0.117952	0.976	0.984	2.16667e-242	T	TMSB4X
9.58375e-99	0.117705	0.112	0.119	3.50775e-94	T	MAP3K4
1.02204e-219	0.117666	0.33	0.306	3.74076e-215	T	FERMT3
6.42534e-60	0.117443	0.218	0.25	2.35174e-55	T	CDC73
3.67717e-149	0.117443	0.141	0.139	1.34588e-144	T	CAMK2G
2.76273e-119	0.117381	0.043	0.036	1.01119e-114	T	HIST1H4H
7.08791e-58	0.117309	0.492	0.528	2.59425e-53	T	SNRPB
2.40104e-05	0.11727	0.328	0.394	0.878806	T	LUC7L3
3.69406e-80	0.11727	0.126	0.142	1.35206e-75	T	ELP2
8.64939e-157	0.117257	0.062	0.052	3.16576e-152	T	GOLGA8A
9.33672e-114	0.117007	0.138	0.142	3.41733e-109	T	MYNN
2.94837e-78	0.116965	0.117	0.131	1.07913e-73	T	PMS1
6.26175e-80	0.116835	0.252	0.279	2.29186e-75	T	GOLGA7
1.66492e-50	0.116835	0.163	0.189	6.09379e-46	T	POLR2B
0	0.116738	0.038	0.007	0	T	FBXL16
2.35664e-92	0.11672	0.106	0.114	8.62552e-88	T	OSBPL3
5.52352e-68	0.116502	0.17	0.187	2.02166e-63	T	YARS
4.72922e-06	0.116172	0.327	0.387	0.173094	T	GOLGB1
2.63514e-71	0.116089	0.121	0.136	9.64487e-67	T	TBC1D2B
1.05547e-103	0.116036	0.15	0.162	3.86314e-99	T	ABT1
1.65308e-105	0.115995	0.191	0.202	6.05043e-101	T	NT5C3A
0.914483	0.115831	0.048	0.068	1	T	TTN
8.72508e-16	0.115792	0.112	0.147	3.19347e-11	T	TMEM107
4.1704e-75	0.115666	0.007	0.002	1.52641e-70	T	PPP1R2C
1.65969e-37	0.115629	0.237	0.281	6.07464e-33	T	DAZAP1
1.29175e-131	0.115451	0.099	0.099	4.72793e-127	T	ALKBH6
2.10494e-84	0.115355	0.182	0.203	7.7043e-80	T	UBE2G1
0	0.115314	0.047	0.018	0	T	LINC002481
3.87663e-40	0.115267	0.281	0.329	1.41889e-35	T	EIF2A
4.19614e-90	0.115251	0.114	0.124	1.53583e-85	T	RPS6KB1
3.64664e-128	0.115209	0.101	0.102	1.33471e-123	T	HACL1
1.08748e-28	0.115187	0.321	0.373	3.98029e-24	T	FBL
4.69337e-74	0.115153	0.107	0.117	1.71782e-69	T	KHDC4
2.82319e-94	0.115091	0.11	0.12	1.03332e-89	T	MTERF4
3.12352e-167	0.115063	0.116	0.104	1.14324e-162	T	SNX20
1.07955e-72	0.11503	0.178	0.197	3.95126e-68	T	ARFGEF1
3.71201e-124	0.114898	0.091	0.093	1.35863e-119	T	TYW1
7.78789e-123	0.114766	0.14	0.144	2.85045e-118	T	PPM1M
3.75864e-57	0.11457	0.143	0.167	1.3757e-52	T	RBM14
1.08893e-96	0.114545	0.135	0.142	3.9856e-92	T	MXI1
1.78514e-199	0.114532	0.052	0.041	6.53378e-195	T	IQCG
1.39406e-282	0.114527	0.057	0.036	5.10242e-278	T	MIATNB
7.77059e-17	0.114515	0.37	0.429	2.84411e-12	T	SSB
1.08752e-17	0.114503	0.203	0.249	3.98042e-13	T	PDCD7
4.32035e-112	0.114453	0.143	0.152	1.58129e-107	T	SLC10A3
2.81611e-96	0.114217	0.142	0.154	1.03073e-91	T	MED21
3.43768e-76	0.114199	0.158	0.173	1.25823e-71	T	CLK4
6.74935e-300	0.114132	0.905	0.876	2.47033e-295	T	UBA52
5.79822e-94	0.114051	0.235	0.233	2.12221e-89	T	ARHGEF3
7.08445e-55	0.114015	0.165	0.192	2.59298e-50	T	ZNF721
1.05374e-09	0.113986	0.298	0.357	3.85681e-05	T	GOLGA4
2.21094e-45	0.113875	0.232	0.269	8.09227e-41	T	ADSS
8.64006e-166	0.11384	0.089	0.083	3.16235e-161	T	AKTIP
1.17733e-51	0.113455	0.221	0.253	4.30913e-47	T	CUL3
8.60131e-70	0.113453	0.156	0.175	3.14817e-65	T	ZCCHC7
8.21932e-150	0.113443	0.103	0.1	3.00835e-145	T	ZC3H11A
3.94645e-71	0.113439	0.605	0.629	1.44444e-66	T	EIF3G
3.89452e-132	0.11342	0.083	0.076	1.42544e-127	T	ITPR3
1.36662e-110	0.113407	0.117	0.126	5.00197e-106	T	METAP1
1.09533e-238	0.113403	0.072	0.054	4.00903e-234	T	TMEM120B
2.03793e-74	0.113269	0.121	0.133	7.45903e-70	T	MGA
0	0.113115	0.042	0.017	0	T	WDR86
5.5749e-221	0.113047	0.058	0.039	2.04047e-216	T	AL035530.2
2.94281e-84	0.112782	0.177	0.198	1.0771e-79	T	DERL2
3.12851e-66	0.112523	0.159	0.179	1.14507e-61	T	SUCO
4.40717e-199	0.112478	0.063	0.046	1.61307e-194	T	CDKN2A
2.90407e-89	0.112471	0.163	0.182	1.06292e-84	T	RAB22A
1.42789e-62	0.112424	0.166	0.186	5.22622e-58	T	GNL3
0	0.11234	0.498	0.462	0	T	SMCHD1
9.34053e-122	0.11231	0.1	0.096	3.41873e-117	T	SNX25
4.35416e-14	0.112281	0.411	0.458	1.59367e-09	T	MACF1
1.93426e-189	0.112279	0.034	0.016	7.0796e-185	T	AC016074.2
3.83603e-112	0.112252	0.105	0.102	1.40403e-107	T	TRIB2
3.80812e-53	0.112104	0.195	0.223	1.39381e-48	T	RECQL
6.51993e-56	0.111991	0.152	0.176	2.38636e-51	T	DDX50
5.27664e-54	0.111854	0.148	0.173	1.9313e-49	T	ZNRF2
1.68183e-66	0.111813	0.18	0.205	6.15565e-62	T	PCGF5
1.67091e-162	0.111802	0.053	0.039	6.1157e-158	T	HIST1H2BJ
5.51454e-104	0.111701	0.105	0.111	2.01838e-99	T	CCDC57
0	0.111682	0.43	0.225	0	T	PRF1
8.56099e-164	0.111633	0.212	0.197	3.13341e-159	T	ARHGAP25
2.87097e-63	0.111586	0.205	0.23	1.0508e-58	T	RLF
2.55138e-09	0.111502	0.342	0.405	9.3383e-05	T	ANKRD11
1.98763e-63	0.11134	0.104	0.113	7.27492e-59	T	SFMBT2
2.38919e-117	0.11131	0.114	0.118	8.74467e-113	T	SMYD2
2.16705e-100	0.111285	0.124	0.123	7.93162e-96	T	MIB2
1.95309e-158	0.11116	0.069	0.062	7.14849e-154	T	CYP2R1
9.40114e-236	0.111139	0.056	0.039	3.44091e-231	T	GDF11
1.59576e-231	0.11107	0.051	0.032	5.84064e-227	T	VAMP1
5.25207e-201	0.111067	0.062	0.046	1.92231e-196	T	LINC00324
6.42514e-71	0.111024	0.118	0.122	2.35167e-66	T	ITPKB
1.84214e-68	0.110894	0.126	0.14	6.74241e-64	T	RNF38
6.68421e-288	0.110596	0.018	0.002	2.44649e-283	T	TRBV21-1
2.01632e-304	0.110555	0.056	0.033	7.37994e-300	T	USP30-AS1
1.67168e-133	0.110519	0.106	0.108	6.1185e-129	T	DNLZ
2.07473e-89	0.110464	0.135	0.146	7.59374e-85	T	COMTD1
7.37068e-86	0.110334	0.168	0.183	2.69774e-81	T	RPA3
1.50273e-67	0.110259	0.123	0.135	5.50016e-63	T	NAA16
1.09831e-136	0.110093	0.098	0.09	4.01992e-132	T	HIST2H2AC
0	0.110014	0.037	0.011	0	T	AC127521.1
2.06348e-72	0.10997	0.123	0.136	7.55253e-68	T	MAPKAPK5-AS1
7.30831e-48	0.109962	0.253	0.287	2.67491e-43	T	HDAC1
1.87562e-76	0.109954	0.202	0.225	6.86497e-72	T	MED30
1.01761e-37	0.109907	0.384	0.43	3.72456e-33	T	HNRNPH3
2.17573e-102	0.109832	0.355	0.361	7.96339e-98	T	PRDX2
1.83696e-64	0.109756	0.248	0.273	6.72346e-60	T	MANF
1.18802e-124	0.109587	0.132	0.134	4.34826e-120	T	MED31
1.05325e-111	0.109583	0.105	0.098	3.85499e-107	T	HIST3H2A
1.85146e-113	0.109545	0.09	0.091	6.77651e-109	T	MTO1
1.35425e-23	0.109544	0.293	0.344	4.9567e-19	T	NIPBL
1.57325e-304	0.109461	0.036	0.016	5.75826e-300	T	TNIP3
2.66987e-55	0.109444	0.195	0.226	9.772e-51	T	HSPB11
1.9134e-59	0.109384	0.159	0.179	7.00322e-55	T	PARP10
2.28154e-117	0.109316	0.086	0.087	8.35067e-113	T	CBFA2T2
6.37209e-16	0.109282	0.355	0.414	2.33225e-11	T	NDFIP1
6.6727e-290	0.109262	0.05	0.033	2.44228e-285	T	PPP1R3F
4.50953e-107	0.109223	0.093	0.095	1.65053e-102	T	ZFP90
2.0766e-85	0.10917	0.118	0.12	7.60056e-81	T	CXorf40A
8.09959e-54	0.109141	0.257	0.294	2.96453e-49	T	PIAS1
3.5046e-61	0.109062	0.163	0.185	1.28272e-56	T	EBLN3P
1.94037e-58	0.108966	0.098	0.111	7.10194e-54	T	BRD9
8.8222e-122	0.108895	0.1	0.101	3.22901e-117	T	EIF1AD
9.53085e-204	0.108517	0.062	0.047	3.48839e-199	T	MHENCR
4.00409e-15	0.108303	0.346	0.403	1.46554e-10	T	PCM1
1.78628e-85	0.10827	0.112	0.124	6.53795e-81	T	MGAT2
5.89917e-57	0.108209	0.177	0.192	2.15916e-52	T	ABHD3
3.22012e-112	0.108152	0.116	0.121	1.1786e-107	T	GPN1
3.83986e-106	0.108146	0.084	0.084	1.40543e-101	T	KIAA0586
6.83949e-48	0.108072	0.144	0.17	2.50332e-43	T	FAF1
8.6414e-116	0.107994	0.084	0.082	3.16284e-111	T	ANKZF1
1.91426e-40	0.10792	0.242	0.281	7.00639e-36	T	MFSD10
6.08936e-261	0.107793	0.066	0.048	2.22877e-256	T	PARD6A
0	0.107625	0.041	0.016	0	T	CYB561D2.1
1.42016e-37	0.107562	0.212	0.251	5.19793e-33	T	U2AF2
2.58023e-39	0.107481	0.225	0.262	9.44389e-35	T	CTCF
9.48935e-115	0.107446	0.086	0.075	3.4732e-110	T	TSPAN32
1.06823e-26	0.107433	0.221	0.267	3.90983e-22	T	SNRPA
1.03781e-48	0.107384	0.186	0.213	3.79851e-44	T	FAM13B
9.00617e-54	0.107252	0.145	0.168	3.29635e-49	T	SRSF8
0	0.107145	0.026	0.007	0	T	GPR25
8.16657e-56	0.107093	0.181	0.208	2.98905e-51	T	CCNG1
5.94931e-192	0.107016	0.37	0.347	2.17751e-187	T	MBP
1.03759e-42	0.107004	0.172	0.197	3.79768e-38	T	SMURF2
2.16195e-130	0.107002	0.097	0.093	7.91294e-126	T	RNGTT
8.41411e-139	0.106989	0.069	0.062	3.07965e-134	T	KCTD7
4.59717e-308	0.106967	0.018	0.002	1.68261e-303	T	TRAV6
3.73395e-50	0.106874	0.119	0.128	1.36666e-45	T	SNHG9
4.41453e-85	0.106838	0.131	0.143	1.61576e-80	T	ZDHHC6
2.82046e-175	0.106803	0.063	0.052	1.03232e-170	T	GLMN
8.91785e-111	0.106776	0.093	0.091	3.26402e-106	T	AP4B1
1.44942e-35	0.106729	0.246	0.278	5.30503e-31	T	RASSF1
4.87238e-21	0.106687	0.232	0.281	1.78334e-16	T	CHKB
1.32292e-112	0.106627	0.085	0.085	4.84201e-108	T	CKAP2
1.59694e-68	0.106593	0.745	0.75	5.84497e-64	T	HNRNPU
1.79013e-30	0.106556	0.194	0.23	6.55205e-26	T	NUTM2B-AS1
7.03661e-58	0.106543	0.157	0.182	2.57547e-53	T	API5
2.28958e-91	0.10649	0.104	0.103	8.3801e-87	T	NR1D1
1.67879e-131	0.106483	0.102	0.102	6.14454e-127	T	TMEM250
0	0.106381	0.041	0.02	0	T	SEC14L2
4.12555e-117	0.106287	0.102	0.105	1.50999e-112	T	BAK1
5.85799e-56	0.106241	0.17	0.193	2.14408e-51	T	CNOT1
1.63473e-58	0.106074	0.182	0.21	5.98326e-54	T	PLEKHJ1
9.34236e-190	0.106041	0.028	0.013	3.4194e-185	T	PRMT5-AS1
1.70458e-29	0.106017	0.298	0.343	6.23894e-25	T	M6PR
6.04297e-48	0.105861	0.138	0.154	2.21179e-43	T	FAM214A
1.32779e-53	0.105779	0.229	0.261	4.85983e-49	T	PHF11
4.71142e-69	0.105709	0.127	0.139	1.72443e-64	T	EML2
3.39387e-45	0.10569	0.194	0.23	1.24219e-40	T	PDCD2
4.9176e-83	0.105559	0.092	0.099	1.79989e-78	T	PNMA1
0	0.105546	0.038	0.016	0	T	AC022916.1
4.16125e-62	0.105485	0.681	0.704	1.52306e-57	T	TRIR
5.73623e-143	0.105417	0.067	0.062	2.09952e-138	T	SACS
1.94403e-61	0.105402	0.146	0.167	7.11534e-57	T	NDUFAF4
1.55387e-152	0.105253	0.073	0.066	5.68731e-148	T	ZNF675
3.40446e-16	0.105217	0.304	0.365	1.24607e-11	T	RNF114
1.72326e-146	0.105194	0.056	0.046	6.3073e-142	T	ASH1L-AS1
2.09754e-17	0.105134	0.362	0.421	7.6772e-13	T	NSA2
2.34614e-163	0.104983	0.1	0.089	8.5871e-159	T	RFFL
2.61569e-107	0.104975	0.493	0.488	9.5737e-103	T	NFKB1
2.282e-53	0.104948	0.166	0.192	8.35236e-49	T	RNASEH2B
4.65485e-71	0.10493	0.14	0.159	1.70372e-66	T	GTF2E2
1.18569e-44	0.10492	0.215	0.252	4.33974e-40	T	TMEM248
9.09726e-64	0.104839	0.221	0.247	3.32969e-59	T	TM2D3
2.18884e-52	0.104655	0.161	0.19	8.01137e-48	T	SNRNP40
1.30571e-106	0.10463	0.082	0.081	4.77901e-102	T	ZC3H8
2.00906e-95	0.104564	0.127	0.116	7.35338e-91	T	CD244
1.37083e-154	0.104532	0.073	0.065	5.01736e-150	T	NMT2
1.32449e-67	0.104503	0.167	0.185	4.84778e-63	T	LIX1L
2.60945e-77	0.104465	0.128	0.143	9.55085e-73	T	ATF1
2.2255e-127	0.104462	0.18	0.166	8.14555e-123	T	PRR7
1.755e-70	0.104373	0.097	0.105	6.42348e-66	T	PREPL
2.94929e-11	0.104368	0.246	0.301	1.07947e-06	T	CEP350
5.14001e-56	0.104365	0.154	0.178	1.8813e-51	T	LETMD1
0	0.104276	0.038	0.011	0	T	LOXL1-AS1
2.56238e-90	0.104201	0.081	0.086	9.37858e-86	T	CCDC84
4.18702e-70	0.104176	0.129	0.143	1.53249e-65	T	MITD1
5.9457e-59	0.104079	0.109	0.12	2.17619e-54	T	ZNF335
1.01409e-90	0.104016	0.089	0.094	3.71166e-86	T	ZNF274
5.01618e-172	0.103989	0.061	0.043	1.83597e-167	T	AC119396.1
7.22417e-152	0.103799	0.071	0.064	2.64412e-147	T	NIPAL3
4.0694e-74	0.103742	0.115	0.127	1.48944e-69	T	COG3
1.17379e-109	0.10364	0.077	0.077	4.29618e-105	T	ZNF862
1.76339e-57	0.103222	0.32	0.326	6.45419e-53	T	SERPINB9
0	0.103194	0.028	0.003	0	T	CALY
7.56516e-73	0.103066	0.116	0.131	2.76893e-68	T	EXOSC9
1.50171e-158	0.102895	0.061	0.05	5.49639e-154	T	TRIM59
1.98572e-84	0.102682	0.092	0.094	7.26795e-80	T	KLHDC4
0	0.102631	0.047	0.025	0	T	SAMD10
9.53215e-94	0.102528	0.197	0.198	3.48886e-89	T	SPATA13
1.13234e-83	0.102461	0.627	0.646	4.14447e-79	T	CAPZB
1.91226e-74	0.102335	0.115	0.127	6.99907e-70	T	P4HTM
1.85152e-20	0.102332	0.212	0.26	6.77674e-16	T	DNAJC21
1.10871e-50	0.102323	0.181	0.211	4.058e-46	T	CCM2
2.64093e-71	0.102297	0.106	0.121	9.66608e-67	T	THAP7
4.10716e-40	0.102228	0.24	0.279	1.50326e-35	T	MEAF6
8.64488e-84	0.102208	0.09	0.099	3.16411e-79	T	FLAD1
1.50735e-113	0.102206	0.078	0.079	5.51704e-109	T	POLR3E
5.03499e-175	0.102177	0.063	0.05	1.84286e-170	T	SLC35D1
1.38613e-53	0.102173	0.129	0.152	5.07339e-49	T	EXOSC6
1.38244e-35	0.102011	0.22	0.253	5.05988e-31	T	BIRC2
1.53608e-06	0.101993	0.274	0.333	0.0562222	T	ASH1L
0	0.101982	0.032	0.01	0	T	EPHA1
4.70265e-218	0.101963	0.08	0.06	1.72122e-213	T	MAPK13
2.81458e-96	0.101844	0.092	0.095	1.03016e-91	T	TTC28-AS1
1.52239e-97	0.101819	0.108	0.116	5.57211e-93	T	NAE1
5.00378e-26	0.101801	0.265	0.309	1.83144e-21	T	TNRC6B
4.00178e-100	0.10178	0.087	0.09	1.46469e-95	T	NEDD1
0	0.101691	0.035	0.008	0	T	ELOVL4
2.19363e-63	0.101637	0.096	0.108	8.0289e-59	T	TCOF1
1.53182e-77	0.101597	0.084	0.089	5.60663e-73	T	AP3M2
8.29994e-83	0.101595	0.105	0.111	3.03786e-78	T	CDC37L1
2.02554e-90	0.101543	0.108	0.117	7.41369e-86	T	U2AF1L4
8.10965e-53	0.101516	0.118	0.134	2.96821e-48	T	ZNF91
5.47237e-54	0.101434	0.217	0.25	2.00294e-49	T	SDHAF2
1.25787e-47	0.101377	0.119	0.137	4.60393e-43	T	CEP95
1.22355e-220	0.101374	0.067	0.042	4.47832e-216	T	P2RX5
1.01844e-21	0.101307	0.23	0.279	3.72758e-17	T	RABGGTB
3.31118e-103	0.101286	0.081	0.079	1.21192e-98	T	ZHX2
7.82709e-148	0.101148	0.069	0.063	2.86479e-143	T	PARP11
1.90492e-08	0.101013	0.383	0.449	0.000697219	T	ZNF207
7.34923e-23	0.100928	0.171	0.196	2.68989e-18	T	ANKRD28
3.46285e-35	0.100843	0.157	0.185	1.26744e-30	T	ECD
1.63666e-103	0.100804	0.072	0.071	5.99034e-99	T	CEP250
1.86879e-96	0.100742	0.148	0.151	6.83997e-92	T	SIRT7
1.35486e-87	0.100581	0.113	0.123	4.95892e-83	T	NIP7
8.27587e-54	0.100565	0.093	0.106	3.02905e-49	T	KDM5D
2.9505e-53	0.100551	0.114	0.13	1.07991e-48	T	APTX
7.41856e-116	0.100532	0.099	0.091	2.71527e-111	T	SNTB1
7.96719e-57	0.100489	0.199	0.21	2.91607e-52	T	LFNG
2.52012e-142	0.100468	0.07	0.067	9.22391e-138	T	TYSND1
8.75828e-63	0.100349	0.148	0.163	3.20562e-58	T	NDE1
8.16438e-31	0.100261	0.18	0.211	2.98825e-26	T	TOPORS
3.23704e-36	0.100091	0.169	0.193	1.18479e-31	T	TMEM263
1.12642e-110	0.100086	0.006	0.001	4.12281e-106	T	TRBV5-5
0	0.100036	0.028	0.002	0	T	LINC01644
3.93969e-28	0.10002	0.254	0.296	1.44197e-23	T	KDM5A
1.1856e-14	0.10002	0.215	0.263	4.33942e-10	T	BAZ1B
3.67072e-06	0.100005	0.09	0.122	0.134352	T	LDLRAD4
5.19236e-60	0.0998696	0.53	0.567	1.90046e-55	T	ARHGDIA
2.44421e-67	0.0996824	0.248	0.251	8.94604e-63	T	PARVG
6.77665e-59	0.0996124	0.129	0.145	2.48032e-54	T	ESCO1
[truncated: 541,950+ more rows]
