# Supplementary material for: Single‐cell landscape of the intrahepatic ecosystem in alcohol‐related liver disease
Source: Clin Transl Med. 2025 Jan 20;15(1):e70198. doi: 10.1002/ctm2.70198 (PMC11746962; doi:10.1002/ctm2.70198)
Supplement: Supplementary file 6 — Supporting Information [file CTM2-15-e70198-s001.xlsx]

## Sheet: CD4Tcm-AH vs L-AH HIGH
p_val	avg_log2FC	pct.1	pct.2	p_val_adj	cluster	gene
2.13719e-222	1.52055	0.987	0.867	7.82233e-218	CD4Tcm_C1_CISH-AH	RPS26
9.92227e-202	1.45676	0.997	0.95	3.63165e-197	CD4Tcm_C1_CISH-AH	RPL41
3.37533e-44	0.903642	0.628	0.353	1.2354e-39	CD4Tcm_C1_CISH-AH	HIST1H4C
1.59605e-19	0.795819	0.413	0.241	5.8417e-15	CD4Tcm_C1_CISH-AH	RGS1
4.91289e-47	0.717769	0.817	0.598	1.79817e-42	CD4Tcm_C1_CISH-AH	S100A11
4.97068e-113	0.712966	0.996	0.993	1.81932e-108	CD4Tcm_C1_CISH-AH	RPS27
1.13661e-79	0.704251	0.963	0.86	4.16011e-75	CD4Tcm_C1_CISH-AH	RPS29
4.4389e-62	0.634218	0.955	0.818	1.62468e-57	CD4Tcm_C1_CISH-AH	ATP5F1E
6.21422e-40	0.614518	0.882	0.72	2.27447e-35	CD4Tcm_C1_CISH-AH	CRIP1
5.11642e-47	0.595725	0.895	0.712	1.87266e-42	CD4Tcm_C1_CISH-AH	TMA7
6.97119e-78	0.59308	0.989	0.931	2.55153e-73	CD4Tcm_C1_CISH-AH	RPS21
4.48639e-25	0.561278	0.106	0.02	1.64206e-20	CD4Tcm_C1_CISH-AH	S100A8
1.24621e-11	0.559064	0.453	0.335	4.56126e-07	CD4Tcm_C1_CISH-AH	LGALS1
2.38218e-76	0.539715	0.999	0.977	8.71901e-72	CD4Tcm_C1_CISH-AH	RPS28
6.19584e-56	0.531284	0.987	0.939	2.26774e-51	CD4Tcm_C1_CISH-AH	RPL36
3.01091e-17	0.524947	0.637	0.48	1.10202e-12	CD4Tcm_C1_CISH-AH	CISH
2.34516e-67	0.517284	0.988	0.971	8.58351e-63	CD4Tcm_C1_CISH-AH	RPL39
3.34458e-35	0.51702	0.641	0.377	1.22415e-30	CD4Tcm_C1_CISH-AH	POLR2L
5.31678e-37	0.501079	0.995	0.97	1.946e-32	CD4Tcm_C1_CISH-AH	TMSB10
1.30269e-24	0.484307	0.537	0.312	4.76798e-20	CD4Tcm_C1_CISH-AH	NDUFA3
2.85229e-28	0.482116	0.768	0.54	1.04396e-23	CD4Tcm_C1_CISH-AH	UBL5
6.08474e-24	0.470654	0.49	0.284	2.22708e-19	CD4Tcm_C1_CISH-AH	ROMO1
4.85408e-37	0.467862	0.938	0.789	1.77664e-32	CD4Tcm_C1_CISH-AH	RPL38
7.5128e-25	0.464173	0.44	0.233	2.74976e-20	CD4Tcm_C1_CISH-AH	ATP5ME
4.44985e-23	0.450987	0.625	0.41	1.62869e-18	CD4Tcm_C1_CISH-AH	ATP5MD
1.16368e-20	0.4502	0.543	0.353	4.25917e-16	CD4Tcm_C1_CISH-AH	TXN
7.30447e-07	0.447077	0.685	0.574	0.0267351	CD4Tcm_C1_CISH-AH	TSC22D3
4.77393e-40	0.446468	0.968	0.879	1.74731e-35	CD4Tcm_C1_CISH-AH	RPL37A
1.48778e-31	0.443472	0.902	0.757	5.44544e-27	CD4Tcm_C1_CISH-AH	MIF
2.51567e-31	0.434257	0.851	0.558	9.20762e-27	CD4Tcm_C1_CISH-AH	RPS4Y1
4.23895e-54	0.431788	0.992	0.984	1.5515e-49	CD4Tcm_C1_CISH-AH	RPL34
2.17492e-16	0.428923	0.834	0.738	7.96044e-12	CD4Tcm_C1_CISH-AH	IFITM2
3.50084e-44	0.427135	0.996	0.963	1.28134e-39	CD4Tcm_C1_CISH-AH	RPL37
4.16324e-18	0.42618	0.42	0.247	1.52379e-13	CD4Tcm_C1_CISH-AH	LINC00892
1.47682e-22	0.425678	0.762	0.565	5.40531e-18	CD4Tcm_C1_CISH-AH	PCBP1
3.79375e-18	0.419214	0.38	0.212	1.38855e-13	CD4Tcm_C1_CISH-AH	NCF1
4.11029e-13	0.418976	0.331	0.201	1.50441e-08	CD4Tcm_C1_CISH-AH	CAPG
9.5494e-13	0.418259	0.578	0.421	3.49518e-08	CD4Tcm_C1_CISH-AH	SOCS1
2.52978e-21	0.416796	0.66	0.457	9.25926e-17	CD4Tcm_C1_CISH-AH	PLP2
2.39015e-16	0.415154	0.695	0.547	8.74819e-12	CD4Tcm_C1_CISH-AH	COTL1
2.59476e-32	0.414279	0.967	0.868	9.49709e-28	CD4Tcm_C1_CISH-AH	RPL36A
1.51816e-21	0.413309	0.737	0.525	5.55663e-17	CD4Tcm_C1_CISH-AH	ELOB
4.61805e-15	0.403083	0.444	0.279	1.69025e-10	CD4Tcm_C1_CISH-AH	BLOC1S1
6.74349e-19	0.398057	0.574	0.378	2.46818e-14	CD4Tcm_C1_CISH-AH	ATP5PF
2.85839e-19	0.387588	0.74	0.55	1.0462e-14	CD4Tcm_C1_CISH-AH	COX6B1
3.54097e-22	0.387495	0.547	0.334	1.29603e-17	CD4Tcm_C1_CISH-AH	ATP5MF
1.72309e-19	0.383706	0.606	0.399	6.30668e-15	CD4Tcm_C1_CISH-AH	NDUFB2
2.63758e-19	0.38162	0.618	0.412	9.65382e-15	CD4Tcm_C1_CISH-AH	NDUFA1
8.01188e-05	0.373383	0.315	0.24	1	CD4Tcm_C1_CISH-AH	MT2A
8.49798e-10	0.368656	0.883	0.849	3.11034e-05	CD4Tcm_C1_CISH-AH	FOS
9.56683e-21	0.368415	0.737	0.535	3.50156e-16	CD4Tcm_C1_CISH-AH	UQCR11
2.62855e-07	0.367706	0.886	0.861	0.00962076	CD4Tcm_C1_CISH-AH	KLF6
8.43962e-31	0.36156	0.989	0.931	3.08898e-26	CD4Tcm_C1_CISH-AH	RPL35
4.64267e-33	0.354882	0.983	0.966	1.69927e-28	CD4Tcm_C1_CISH-AH	RPL35A
2.33471e-16	0.352898	0.434	0.264	8.54528e-12	CD4Tcm_C1_CISH-AH	CXCR3
1.77396e-22	0.351478	0.377	0.191	6.49288e-18	CD4Tcm_C1_CISH-AH	SNRPE
2.72974e-16	0.35093	0.887	0.768	9.99111e-12	CD4Tcm_C1_CISH-AH	RPL36AL
2.02566e-13	0.350528	0.716	0.55	7.4141e-09	CD4Tcm_C1_CISH-AH	NDUFA13
9.56306e-17	0.348956	0.696	0.497	3.50018e-12	CD4Tcm_C1_CISH-AH	COX5B
6.86854e-10	0.34861	0.158	0.081	2.51395e-05	CD4Tcm_C1_CISH-AH	R3HDM2
4.37159e-34	0.347887	0.996	0.976	1.60005e-29	CD4Tcm_C1_CISH-AH	PTMA
3.67411e-33	0.345462	0.987	0.973	1.34476e-28	CD4Tcm_C1_CISH-AH	RPL21
3.19891e-19	0.345215	0.376	0.201	1.17083e-14	CD4Tcm_C1_CISH-AH	NDUFC1
2.85846e-20	0.344856	0.636	0.419	1.04623e-15	CD4Tcm_C1_CISH-AH	TMEM258
7.64891e-18	0.344297	0.494	0.305	2.79958e-13	CD4Tcm_C1_CISH-AH	COPS9
1.02174e-13	0.343391	0.551	0.369	3.73965e-09	CD4Tcm_C1_CISH-AH	RPS27L
2.67563e-16	0.342426	0.598	0.411	9.79306e-12	CD4Tcm_C1_CISH-AH	NDUFS5
1.21111e-17	0.341764	0.458	0.27	4.43279e-13	CD4Tcm_C1_CISH-AH	ATP5MPL
4.46508e-07	0.337013	0.178	0.107	0.0163426	CD4Tcm_C1_CISH-AH	XCL1
3.17317e-16	0.336716	0.871	0.759	1.16141e-11	CD4Tcm_C1_CISH-AH	CD2
3.79685e-16	0.334223	0.61	0.408	1.38968e-11	CD4Tcm_C1_CISH-AH	UQCR10
6.58066e-16	0.33377	0.401	0.237	2.40859e-11	CD4Tcm_C1_CISH-AH	COX17
5.32941e-15	0.331777	0.224	0.109	1.95062e-10	CD4Tcm_C1_CISH-AH	PTTG1
0.000119776	0.327623	0.42	0.332	1	CD4Tcm_C1_CISH-AH	RGCC
4.73052e-15	0.326231	0.641	0.458	1.73142e-10	CD4Tcm_C1_CISH-AH	TRMT112
9.04834e-13	0.326023	0.556	0.381	3.31178e-08	CD4Tcm_C1_CISH-AH	SEC62
2.3584e-36	0.325396	0.995	0.991	8.63197e-32	CD4Tcm_C1_CISH-AH	RPS15A
2.32693e-15	0.324678	0.717	0.553	8.51678e-11	CD4Tcm_C1_CISH-AH	COX6C
2.14662e-17	0.323813	0.385	0.213	7.85686e-13	CD4Tcm_C1_CISH-AH	IFITM3
6.39429e-17	0.315267	0.332	0.174	2.34037e-12	CD4Tcm_C1_CISH-AH	C4orf48
3.79669e-11	0.312735	0.34	0.21	1.38963e-06	CD4Tcm_C1_CISH-AH	IFI27L2
3.30444e-10	0.309446	0.713	0.569	1.20946e-05	CD4Tcm_C1_CISH-AH	RESF1
1.49659e-14	0.308157	0.359	0.207	5.47768e-10	CD4Tcm_C1_CISH-AH	GLIPR2
2.44576e-14	0.306269	0.809	0.65	8.95173e-10	CD4Tcm_C1_CISH-AH	COMMD6
1.36607e-15	0.305155	0.498	0.316	4.99994e-11	CD4Tcm_C1_CISH-AH	SEM1
1.85918e-13	0.300631	0.797	0.65	6.80478e-09	CD4Tcm_C1_CISH-AH	SNRPD2
1.42722e-17	0.299594	0.822	0.65	5.22377e-13	CD4Tcm_C1_CISH-AH	OST4
1.21361e-28	0.298106	0.991	0.97	4.44195e-24	CD4Tcm_C1_CISH-AH	FAU
3.3612e-34	0.29301	0.999	0.992	1.23023e-29	CD4Tcm_C1_CISH-AH	RPL30
1.60783e-13	0.291517	0.851	0.714	5.88481e-09	CD4Tcm_C1_CISH-AH	HCST
2.49102e-17	0.291505	0.943	0.84	9.11739e-13	CD4Tcm_C1_CISH-AH	SERF2
1.2666e-29	0.290836	0.993	0.983	4.63587e-25	CD4Tcm_C1_CISH-AH	RPL26
2.21956e-12	0.29078	0.539	0.369	8.12382e-08	CD4Tcm_C1_CISH-AH	LSM7
5.66741e-15	0.290305	0.567	0.374	2.07433e-10	CD4Tcm_C1_CISH-AH	SEC61G
1.353e-11	0.289949	0.883	0.787	4.95211e-07	CD4Tcm_C1_CISH-AH	CD52
6.29592e-09	0.289809	0.262	0.159	0.000230437	CD4Tcm_C1_CISH-AH	MT1X
7.71367e-20	0.287114	0.976	0.957	2.82328e-15	CD4Tcm_C1_CISH-AH	RPL9
1.1304e-16	0.286073	0.185	0.076	4.13739e-12	CD4Tcm_C1_CISH-AH	PDE4DIP
4.7857e-05	0.285668	0.534	0.44	1	CD4Tcm_C1_CISH-AH	CXCR4
4.64607e-17	0.283606	0.372	0.204	1.70051e-12	CD4Tcm_C1_CISH-AH	NDUFB3
2.77815e-16	0.283517	0.874	0.723	1.01683e-11	CD4Tcm_C1_CISH-AH	COX7C
6.35098e-22	0.280026	0.98	0.958	2.32452e-17	CD4Tcm_C1_CISH-AH	RPL23A
6.49485e-13	0.279597	0.274	0.148	2.37718e-08	CD4Tcm_C1_CISH-AH	POLR2I
1.0277e-12	0.276541	0.331	0.194	3.76147e-08	CD4Tcm_C1_CISH-AH	NDUFB1
1.75325e-13	0.27601	0.385	0.23	6.41707e-09	CD4Tcm_C1_CISH-AH	MRPL33
2.06188e-26	0.275689	0.984	0.977	7.54667e-22	CD4Tcm_C1_CISH-AH	RPS24
2.29391e-24	0.273726	0.993	0.976	8.39594e-20	CD4Tcm_C1_CISH-AH	RPS25
9.54806e-11	0.273114	0.726	0.585	3.49469e-06	CD4Tcm_C1_CISH-AH	C12orf57
1.84029e-14	0.272973	0.534	0.352	6.73564e-10	CD4Tcm_C1_CISH-AH	SNRPG
3.63385e-12	0.272675	0.563	0.39	1.33003e-07	CD4Tcm_C1_CISH-AH	MZT2A
1.03612e-15	0.272187	0.268	0.134	3.7923e-11	CD4Tcm_C1_CISH-AH	SLIRP
4.64131e-13	0.271963	0.181	0.083	1.69877e-08	CD4Tcm_C1_CISH-AH	PRKY
3.28006e-11	0.271902	0.915	0.816	1.20053e-06	CD4Tcm_C1_CISH-AH	S100A6
4.60638e-13	0.270646	0.171	0.077	1.68598e-08	CD4Tcm_C1_CISH-AH	TESC
1.59456e-12	0.270068	0.699	0.54	5.83624e-08	CD4Tcm_C1_CISH-AH	SUB1
1.01144e-07	0.269765	0.683	0.543	0.00370198	CD4Tcm_C1_CISH-AH	STK17A
4.36954e-14	0.268771	0.286	0.152	1.5993e-09	CD4Tcm_C1_CISH-AH	NCF4
1.32362e-21	0.264535	1	0.998	4.84459e-17	CD4Tcm_C1_CISH-AH	TMSB4X
1.23641e-25	0.264351	0.997	0.995	4.52539e-21	CD4Tcm_C1_CISH-AH	RPLP1
5.13097e-11	0.264349	0.68	0.511	1.87799e-06	CD4Tcm_C1_CISH-AH	COX7A2
5.80159e-11	0.26341	0.303	0.181	2.12344e-06	CD4Tcm_C1_CISH-AH	ORMDL2
8.41025e-10	0.262594	0.71	0.564	3.07824e-05	CD4Tcm_C1_CISH-AH	CKLF
7.94011e-10	0.261266	0.413	0.278	2.90616e-05	CD4Tcm_C1_CISH-AH	MRPL51
1.99521e-09	0.257959	0.262	0.157	7.30267e-05	CD4Tcm_C1_CISH-AH	UPF2
1.00725e-16	0.254889	0.975	0.913	3.68662e-12	CD4Tcm_C1_CISH-AH	RPL22
1.04104e-14	0.254763	0.47	0.292	3.8103e-10	CD4Tcm_C1_CISH-AH	RBX1
2.57486e-12	0.252145	0.863	0.736	9.42426e-08	CD4Tcm_C1_CISH-AH	TOMM7
2.01181e-12	0.251603	0.939	0.819	7.36343e-08	CD4Tcm_C1_CISH-AH	RPL31
1.28365e-12	0.250548	0.108	0.039	4.69828e-08	CD4Tcm_C1_CISH-AH	METRNL

## Sheet: CD4Tcm-AH vs AC-AH HIG
p_val	avg_log2FC	pct.1	pct.2	p_val_adj	cluster	gene
3.39346e-24	1.18595	0.195	0.081	1.24204e-19	CD4Tcm_C1_CISH-AH	CCL4L2
1.01127e-200	1.13406	0.987	0.891	3.70134e-196	CD4Tcm_C1_CISH-AH	RPS26
5.6934e-19	0.899835	0.38	0.233	2.08384e-14	CD4Tcm_C1_CISH-AH	IFNG
4.86246e-11	0.853517	0.267	0.167	1.77971e-06	CD4Tcm_C1_CISH-AH	CCL4
2.91293e-64	0.822539	0.637	0.337	1.06616e-59	CD4Tcm_C1_CISH-AH	CISH
4.50718e-33	0.696853	0.628	0.4	1.64967e-28	CD4Tcm_C1_CISH-AH	HIST1H4C
2.14184e-79	0.688281	0.997	0.963	7.83935e-75	CD4Tcm_C1_CISH-AH	RPL41
7.13244e-62	0.663935	0.106	0.012	2.61054e-57	CD4Tcm_C1_CISH-AH	S100A8
1.8024e-32	0.636504	0.36	0.177	6.59697e-28	CD4Tcm_C1_CISH-AH	NKG7
2.22331e-74	0.623099	0.955	0.857	8.13755e-70	CD4Tcm_C1_CISH-AH	ATP5F1E
9.6302e-40	0.608513	0.707	0.472	3.52475e-35	CD4Tcm_C1_CISH-AH	CTSC
1.44165e-70	0.569197	0.963	0.916	5.27658e-66	CD4Tcm_C1_CISH-AH	RPS29
1.65997e-46	0.528062	0.895	0.761	6.07564e-42	CD4Tcm_C1_CISH-AH	TMA7
1.74307e-35	0.522295	0.537	0.294	6.37982e-31	CD4Tcm_C1_CISH-AH	NDUFA3
4.30642e-41	0.511612	0.44	0.207	1.57619e-36	CD4Tcm_C1_CISH-AH	ATP5ME
5.01554e-82	0.50975	0.989	0.973	1.83574e-77	CD4Tcm_C1_CISH-AH	RPS21
4.9533e-85	0.504019	0.996	0.996	1.81296e-80	CD4Tcm_C1_CISH-AH	RPS27
2.38491e-37	0.498619	0.641	0.388	8.72901e-33	CD4Tcm_C1_CISH-AH	POLR2L
6.38733e-25	0.496165	0.672	0.466	2.33783e-20	CD4Tcm_C1_CISH-AH	GZMA
1.81054e-33	0.495307	0.49	0.266	6.62675e-29	CD4Tcm_C1_CISH-AH	ROMO1
2.2733e-42	0.48841	0.995	0.987	8.3205e-38	CD4Tcm_C1_CISH-AH	TMSB10
3.34237e-47	0.461172	0.967	0.913	1.22334e-42	CD4Tcm_C1_CISH-AH	RPL36A
8.15431e-69	0.45341	0.996	0.984	2.98456e-64	CD4Tcm_C1_CISH-AH	RPL37
5.07801e-22	0.449937	0.271	0.135	1.8586e-17	CD4Tcm_C1_CISH-AH	GZMH
1.22185e-80	0.444503	0.999	0.992	4.47209e-76	CD4Tcm_C1_CISH-AH	RPS28
1.66841e-46	0.434256	0.968	0.932	6.10655e-42	CD4Tcm_C1_CISH-AH	RPL37A
2.10287e-28	0.429999	0.494	0.279	7.69673e-24	CD4Tcm_C1_CISH-AH	COPS9
4.93752e-06	0.424433	0.215	0.149	0.180718	CD4Tcm_C1_CISH-AH	CEBPD
2.93607e-17	0.41765	0.469	0.31	1.07463e-12	CD4Tcm_C1_CISH-AH	GZMK
3.55759e-68	0.410499	0.992	0.992	1.30211e-63	CD4Tcm_C1_CISH-AH	RPL34
1.84086e-21	0.407997	0.762	0.572	6.73775e-17	CD4Tcm_C1_CISH-AH	PCBP1
3.2888e-15	0.407571	0.552	0.393	1.20373e-10	CD4Tcm_C1_CISH-AH	PIM1
1.97965e-45	0.406804	0.987	0.976	7.24571e-41	CD4Tcm_C1_CISH-AH	RPL36
3.16626e-24	0.406249	0.655	0.435	1.15888e-19	CD4Tcm_C1_CISH-AH	GIMAP5
2.48876e-18	0.404951	0.21	0.101	9.10912e-14	CD4Tcm_C1_CISH-AH	CSF1
9.0855e-23	0.404165	0.625	0.423	3.32538e-18	CD4Tcm_C1_CISH-AH	ATP5MD
1.144e-34	0.402235	0.182	0.059	4.18714e-30	CD4Tcm_C1_CISH-AH	EOMES
2.55319e-23	0.392046	0.768	0.577	9.34492e-19	CD4Tcm_C1_CISH-AH	UBL5
5.28217e-33	0.390125	0.976	0.954	1.93333e-28	CD4Tcm_C1_CISH-AH	S100A4
3.14685e-57	0.382561	0.988	0.991	1.15178e-52	CD4Tcm_C1_CISH-AH	RPL39
3.93114e-25	0.380642	0.481	0.278	1.43884e-20	CD4Tcm_C1_CISH-AH	CARD16
7.18215e-21	0.372509	0.618	0.416	2.62874e-16	CD4Tcm_C1_CISH-AH	NDUFA1
7.40746e-16	0.370163	0.71	0.564	2.71121e-11	CD4Tcm_C1_CISH-AH	CKLF
1.49809e-19	0.363287	0.61	0.411	5.48316e-15	CD4Tcm_C1_CISH-AH	UQCR10
0.00210647	0.363155	0.219	0.176	1	CD4Tcm_C1_CISH-AH	ATF3
9.61676e-17	0.359614	0.595	0.42	3.51983e-12	CD4Tcm_C1_CISH-AH	DYNLL1
3.75844e-20	0.358016	0.915	0.834	1.37563e-15	CD4Tcm_C1_CISH-AH	S100A6
3.24835e-17	0.355709	0.713	0.592	1.18893e-12	CD4Tcm_C1_CISH-AH	PSME2
1.4877e-30	0.354336	0.218	0.083	5.44512e-26	CD4Tcm_C1_CISH-AH	PTMS
1.21836e-16	0.347169	0.153	0.068	4.45932e-12	CD4Tcm_C1_CISH-AH	NCR3
8.63181e-18	0.346824	0.737	0.559	3.15933e-13	CD4Tcm_C1_CISH-AH	ELOB
7.74871e-29	0.345875	0.377	0.186	2.8361e-24	CD4Tcm_C1_CISH-AH	SNRPE
1.39615e-21	0.344334	0.547	0.344	5.11005e-17	CD4Tcm_C1_CISH-AH	ATP5MF
8.69803e-23	0.343635	0.305	0.155	3.18357e-18	CD4Tcm_C1_CISH-AH	ABI3
2.96251e-23	0.342327	0.902	0.806	1.08431e-18	CD4Tcm_C1_CISH-AH	MIF
2.4612e-21	0.337723	0.331	0.174	9.00823e-17	CD4Tcm_C1_CISH-AH	SDF2L1
8.22477e-21	0.337293	0.133	0.049	3.01035e-16	CD4Tcm_C1_CISH-AH	PLEK
4.46329e-09	0.336822	0.312	0.215	0.000163361	CD4Tcm_C1_CISH-AH	RHOB
3.74733e-18	0.335502	0.624	0.443	1.37156e-13	CD4Tcm_C1_CISH-AH	CCDC85B
2.44405e-17	0.331753	0.606	0.418	8.94545e-13	CD4Tcm_C1_CISH-AH	NDUFB2
2.07611e-21	0.330027	0.636	0.425	7.59877e-17	CD4Tcm_C1_CISH-AH	TMEM258
1.38413e-14	0.325276	0.817	0.726	5.06606e-10	CD4Tcm_C1_CISH-AH	S100A11
5.5928e-23	0.324252	0.938	0.857	2.04702e-18	CD4Tcm_C1_CISH-AH	RPL38
1.16562e-12	0.321825	0.556	0.39	4.26629e-08	CD4Tcm_C1_CISH-AH	SEC62
9.83481e-18	0.321619	0.413	0.248	3.59964e-13	CD4Tcm_C1_CISH-AH	MRPL51
2.4008e-24	0.317811	0.984	0.975	8.78715e-20	CD4Tcm_C1_CISH-AH	IL32
4.76869e-11	0.316666	0.345	0.23	1.74539e-06	CD4Tcm_C1_CISH-AH	PMAIP1
1.15909e-13	0.313752	0.851	0.747	4.2424e-09	CD4Tcm_C1_CISH-AH	HCST
3.36841e-31	0.313384	0.989	0.97	1.23287e-26	CD4Tcm_C1_CISH-AH	RPL35
2.12296e-19	0.312656	0.183	0.081	7.77025e-15	CD4Tcm_C1_CISH-AH	MIR4435-2HG
1.78889e-09	0.310162	0.947	0.926	6.54752e-05	CD4Tcm_C1_CISH-AH	HSPA8
5.12098e-15	0.309212	0.562	0.391	1.87433e-10	CD4Tcm_C1_CISH-AH	SAMHD1
4.68652e-09	0.307612	0.757	0.69	0.000171531	CD4Tcm_C1_CISH-AH	MT-ATP8
3.11494e-16	0.302332	0.567	0.381	1.1401e-11	CD4Tcm_C1_CISH-AH	SEC61G
6.42303e-20	0.302188	0.165	0.069	2.35089e-15	CD4Tcm_C1_CISH-AH	FABP5
1.07463e-12	0.299407	0.543	0.402	3.93327e-08	CD4Tcm_C1_CISH-AH	TXN
1.54697e-19	0.298457	0.376	0.21	5.66205e-15	CD4Tcm_C1_CISH-AH	NDUFC1
1.17824e-10	0.297931	0.716	0.574	4.31248e-06	CD4Tcm_C1_CISH-AH	NDUFA13
1.31612e-24	0.297367	0.268	0.121	4.81715e-20	CD4Tcm_C1_CISH-AH	SLIRP
4.86963e-13	0.293088	0.425	0.277	1.78233e-08	CD4Tcm_C1_CISH-AH	PTPN6
2.40416e-07	0.29166	0.311	0.22	0.00879948	CD4Tcm_C1_CISH-AH	GADD45G
1.09104e-14	0.289107	0.574	0.4	3.99331e-10	CD4Tcm_C1_CISH-AH	ATP5PF
3.43837e-25	0.287409	0.985	0.979	1.25848e-20	CD4Tcm_C1_CISH-AH	PFN1
5.12543e-20	0.286978	0.332	0.176	1.87596e-15	CD4Tcm_C1_CISH-AH	C4orf48
9.78911e-13	0.286001	0.534	0.382	3.58291e-08	CD4Tcm_C1_CISH-AH	MDFIC
2.76314e-14	0.285253	0.498	0.337	1.01134e-09	CD4Tcm_C1_CISH-AH	NOP10
5.58422e-14	0.280756	0.523	0.356	2.04388e-09	CD4Tcm_C1_CISH-AH	DBI
1.69372e-14	0.279985	0.339	0.204	6.19917e-10	CD4Tcm_C1_CISH-AH	MVP
3.87257e-13	0.279577	0.799	0.677	1.4174e-08	CD4Tcm_C1_CISH-AH	GIMAP7
1.645e-10	0.27857	0.637	0.509	6.02086e-06	CD4Tcm_C1_CISH-AH	TUBB
2.11939e-11	0.277497	0.696	0.528	7.75719e-07	CD4Tcm_C1_CISH-AH	COX5B
1.56336e-16	0.276485	0.327	0.186	5.72207e-12	CD4Tcm_C1_CISH-AH	PLEKHF1
4.12228e-19	0.275289	0.368	0.205	1.50879e-14	CD4Tcm_C1_CISH-AH	SNRPD1
3.73952e-14	0.272883	0.876	0.78	1.3687e-09	CD4Tcm_C1_CISH-AH	PSME1
8.55515e-16	0.271872	0.325	0.186	3.13127e-11	CD4Tcm_C1_CISH-AH	CISD3
5.82767e-08	0.270223	0.232	0.15	0.00213299	CD4Tcm_C1_CISH-AH	DNAJB4
1.59559e-11	0.268918	0.526	0.376	5.84002e-07	CD4Tcm_C1_CISH-AH	ARPC5L
0.00128742	0.268724	0.186	0.138	1	CD4Tcm_C1_CISH-AH	LTA
4.33685e-17	0.26808	0.317	0.174	1.58733e-12	CD4Tcm_C1_CISH-AH	MAPKAPK3
1.83536e-12	0.266327	0.737	0.589	6.7176e-08	CD4Tcm_C1_CISH-AH	UQCR11
2.33867e-11	0.265709	0.534	0.397	8.55976e-07	CD4Tcm_C1_CISH-AH	PA2G4
1.06007e-12	0.264541	0.448	0.295	3.87997e-08	CD4Tcm_C1_CISH-AH	BANF1
6.34936e-15	0.26315	0.303	0.173	2.32393e-10	CD4Tcm_C1_CISH-AH	ORMDL2
7.3273e-16	0.262916	0.458	0.283	2.68187e-11	CD4Tcm_C1_CISH-AH	ATP5MPL
1.05718e-13	0.262361	0.996	0.997	3.86938e-09	CD4Tcm_C1_CISH-AH	ACTB
3.14242e-08	0.260602	0.611	0.482	0.00115016	CD4Tcm_C1_CISH-AH	RNF213
2.58537e-10	0.25987	0.594	0.448	9.4627e-06	CD4Tcm_C1_CISH-AH	NME2
2.83785e-09	0.259657	0.42	0.301	0.000103868	CD4Tcm_C1_CISH-AH	LINC00892
1.5125e-23	0.259498	0.12	0.038	5.53589e-19	CD4Tcm_C1_CISH-AH	HIST2H2AA4
4.72847e-26	0.259294	0.983	0.984	1.73067e-21	CD4Tcm_C1_CISH-AH	RPL35A
3.35831e-13	0.258287	0.401	0.257	1.22918e-08	CD4Tcm_C1_CISH-AH	COX17
3.74254e-16	0.258041	0.866	0.731	1.36981e-11	CD4Tcm_C1_CISH-AH	PTPRCAP
5.25719e-14	0.257105	0.355	0.214	1.92418e-09	CD4Tcm_C1_CISH-AH	TNFSF14
1.65081e-10	0.256125	0.551	0.396	6.04215e-06	CD4Tcm_C1_CISH-AH	RPS27L
1.88053e-16	0.255739	0.276	0.148	6.88292e-12	CD4Tcm_C1_CISH-AH	CD320
2.83811e-16	0.255136	0.331	0.187	1.03878e-11	CD4Tcm_C1_CISH-AH	NDUFB1
3.0133e-13	0.254888	0.539	0.367	1.1029e-08	CD4Tcm_C1_CISH-AH	LSM7
1.31928e-10	0.254768	0.672	0.522	4.82871e-06	CD4Tcm_C1_CISH-AH	SLC9A3R1
1.68487e-12	0.254692	0.722	0.568	6.16678e-08	CD4Tcm_C1_CISH-AH	PPP1CA
2.15054e-10	0.254042	0.34	0.221	7.87118e-06	CD4Tcm_C1_CISH-AH	IFI27L2
2.65587e-10	0.253391	0.673	0.545	9.72077e-06	CD4Tcm_C1_CISH-AH	CAP1
3.17869e-12	0.253375	0.74	0.595	1.16343e-07	CD4Tcm_C1_CISH-AH	COX6B1
1.24826e-23	0.252589	0.307	0.149	4.56875e-19	CD4Tcm_C1_CISH-AH	BCL2L1

## Sheet: CD4Tcm-AC vs AH-AC HIG
p_val	avg_log2FC	pct.1	pct.2	p_val_adj	cluster	gene
1.40258e-42	0.867514	0.724	0.534	5.13357e-38	CD4Tcm_C1_CISH-AC	CXCR4
1.63844e-63	0.856323	0.91	0.818	5.99687e-59	CD4Tcm_C1_CISH-AC	ZFP36L2
1.63706e-50	0.770215	0.883	0.754	5.9918e-46	CD4Tcm_C1_CISH-AC	IL7R
7.05459e-48	0.711539	0.953	0.902	2.58205e-43	CD4Tcm_C1_CISH-AC	MT-CYB
1.38859e-13	0.696109	0.438	0.327	5.08238e-09	CD4Tcm_C1_CISH-AC	NR4A2
1.96394e-20	0.695657	0.288	0.147	7.18822e-16	CD4Tcm_C1_CISH-AC	PDE4D
8.66187e-07	0.685081	0.665	0.629	0.0317033	CD4Tcm_C1_CISH-AC	HSPA1A
1.74558e-91	0.643048	0.996	0.979	6.389e-87	CD4Tcm_C1_CISH-AC	HLA-B
9.93871e-11	0.640737	0.237	0.143	3.63767e-06	CD4Tcm_C1_CISH-AC	ZNF331
2.09667e-21	0.625538	0.536	0.432	7.67404e-17	CD4Tcm_C1_CISH-AC	CDKN1B
1.40539e-19	0.590088	0.468	0.336	5.14388e-15	CD4Tcm_C1_CISH-AC	ERN1
5.63071e-45	0.563479	0.91	0.847	2.06089e-40	CD4Tcm_C1_CISH-AC	SARAF
6.62785e-39	0.558272	0.973	0.948	2.42586e-34	CD4Tcm_C1_CISH-AC	BTG1
1.80908e-93	0.539604	0.995	0.983	6.6214e-89	CD4Tcm_C1_CISH-AC	HLA-A
2.99149e-08	0.525221	0.322	0.256	0.00109492	CD4Tcm_C1_CISH-AC	CREM
1.86002e-24	0.50062	0.683	0.592	6.80785e-20	CD4Tcm_C1_CISH-AC	EML4
8.57224e-16	0.496368	0.581	0.53	3.13753e-11	CD4Tcm_C1_CISH-AC	LEPROTL1
5.82047e-06	0.46752	0.494	0.429	0.213035	CD4Tcm_C1_CISH-AC	NR4A1
8.52568e-11	0.444546	0.375	0.283	3.12049e-06	CD4Tcm_C1_CISH-AC	TCF7
1.62202e-11	0.442887	0.722	0.641	5.93675e-07	CD4Tcm_C1_CISH-AC	TNFAIP3
1.1842e-08	0.438122	0.55	0.49	0.000433429	CD4Tcm_C1_CISH-AC	H1FX
2.72579e-47	0.429438	0.979	0.959	9.97665e-43	CD4Tcm_C1_CISH-AC	HLA-E
6.43777e-07	0.427435	0.778	0.768	0.0235629	CD4Tcm_C1_CISH-AC	FOSB
1.0014e-18	0.427011	0.863	0.826	3.66522e-14	CD4Tcm_C1_CISH-AC	SRGN
1.8246e-10	0.426062	0.123	0.046	6.67823e-06	CD4Tcm_C1_CISH-AC	IL2
7.56923e-11	0.423947	0.646	0.604	2.77041e-06	CD4Tcm_C1_CISH-AC	MCL1
4.0044e-13	0.420872	0.146	0.053	1.46565e-08	CD4Tcm_C1_CISH-AC	PDE3B
4.33477e-12	0.418378	0.431	0.337	1.58657e-07	CD4Tcm_C1_CISH-AC	YPEL5
8.94876e-08	0.416592	0.119	0.057	0.00327534	CD4Tcm_C1_CISH-AC	HLA-DQB1
1.6957e-10	0.4143	0.417	0.336	6.20643e-06	CD4Tcm_C1_CISH-AC	TTC39C
1.10884e-09	0.412342	0.483	0.397	4.05845e-05	CD4Tcm_C1_CISH-AC	SAMSN1
6.41977e-16	0.409763	0.625	0.556	2.3497e-11	CD4Tcm_C1_CISH-AC	VAMP2
5.69238e-09	0.408808	0.24	0.163	0.000208347	CD4Tcm_C1_CISH-AC	HBP1
2.0421e-15	0.404231	0.814	0.774	7.4743e-11	CD4Tcm_C1_CISH-AC	MT-ND4
1.09544e-09	0.401328	0.418	0.337	4.00942e-05	CD4Tcm_C1_CISH-AC	CLEC2D
8.76663e-09	0.400992	0.389	0.317	0.000320868	CD4Tcm_C1_CISH-AC	PIK3IP1
1.70518e-10	0.398062	0.559	0.514	6.24113e-06	CD4Tcm_C1_CISH-AC	SPOCK2
1.57622e-06	0.39466	0.214	0.142	0.0576913	CD4Tcm_C1_CISH-AC	AREG
9.81062e-20	0.394373	0.853	0.833	3.59078e-15	CD4Tcm_C1_CISH-AC	PABPC1
1.29842e-08	0.391615	0.407	0.339	0.000475234	CD4Tcm_C1_CISH-AC	NR3C1
6.17902e-19	0.389174	0.72	0.64	2.26158e-14	CD4Tcm_C1_CISH-AC	RSRP1
1.5524e-24	0.386878	0.932	0.915	5.68194e-20	CD4Tcm_C1_CISH-AC	PNRC1
4.12592e-07	0.385174	0.806	0.777	0.0151013	CD4Tcm_C1_CISH-AC	DNAJB1
1.35811e-06	0.383107	0.248	0.181	0.0497082	CD4Tcm_C1_CISH-AC	TENT5C
8.20137e-24	0.378493	0.981	0.965	3.00178e-19	CD4Tcm_C1_CISH-AC	MT-CO2
4.51582e-06	0.377942	0.209	0.15	0.165283	CD4Tcm_C1_CISH-AC	CD55
2.03014e-08	0.37601	0.453	0.396	0.000743053	CD4Tcm_C1_CISH-AC	CLK1
3.33236e-15	0.371578	0.771	0.685	1.21968e-10	CD4Tcm_C1_CISH-AC	TSC22D3
2.50286e-07	0.36933	0.258	0.189	0.00916071	CD4Tcm_C1_CISH-AC	JAML
2.33348e-11	0.367899	0.664	0.616	8.54077e-07	CD4Tcm_C1_CISH-AC	LIMD2
6.08247e-11	0.361452	0.692	0.665	2.22625e-06	CD4Tcm_C1_CISH-AC	LDHB
5.60606e-07	0.361246	0.165	0.101	0.0205188	CD4Tcm_C1_CISH-AC	PFKFB3
1.4102e-08	0.36021	0.461	0.392	0.000516146	CD4Tcm_C1_CISH-AC	YPEL3
0.0081431	0.359148	0.589	0.568	1	CD4Tcm_C1_CISH-AC	EGR1
3.77357e-20	0.356465	0.966	0.94	1.38116e-15	CD4Tcm_C1_CISH-AC	MT-CO3
2.19228e-13	0.353946	0.909	0.899	8.02398e-09	CD4Tcm_C1_CISH-AC	MT-ATP6
1.31268e-15	0.349771	0.89	0.879	4.80454e-11	CD4Tcm_C1_CISH-AC	MT-ND1
4.7506e-38	0.343972	0.993	0.984	1.73877e-33	CD4Tcm_C1_CISH-AC	HLA-C
7.67751e-05	0.343772	0.398	0.369	1	CD4Tcm_C1_CISH-AC	PDE4B
7.71119e-10	0.341368	0.666	0.635	2.82237e-05	CD4Tcm_C1_CISH-AC	CD44
8.90135e-06	0.341348	0.349	0.301	0.325798	CD4Tcm_C1_CISH-AC	SNHG12
0.000418014	0.341027	0.275	0.236	1	CD4Tcm_C1_CISH-AC	LGALS3
2.09376e-12	0.339173	0.781	0.728	7.66336e-08	CD4Tcm_C1_CISH-AC	PPDPF
0.00209724	0.336255	0.432	0.425	1	CD4Tcm_C1_CISH-AC	PTGER4
1.20805e-05	0.335559	0.298	0.247	0.442159	CD4Tcm_C1_CISH-AC	EPB41
1.22554e-09	0.334801	0.826	0.797	4.48561e-05	CD4Tcm_C1_CISH-AC	TXNIP
4.95854e-11	0.334562	0.121	0.042	1.81487e-06	CD4Tcm_C1_CISH-AC	WDR86-AS1
8.14712e-05	0.332421	0.243	0.199	1	CD4Tcm_C1_CISH-AC	ATP2B1
1.24036e-06	0.331787	0.167	0.105	0.0453985	CD4Tcm_C1_CISH-AC	MAL
8.00081e-10	0.324342	0.647	0.562	2.92838e-05	CD4Tcm_C1_CISH-AC	DUSP2
1.49008e-05	0.323104	0.477	0.42	0.545384	CD4Tcm_C1_CISH-AC	RGCC
0.000136814	0.322164	0.346	0.315	1	CD4Tcm_C1_CISH-AC	ODF2L
6.85059e-08	0.318541	0.588	0.564	0.00250739	CD4Tcm_C1_CISH-AC	CD96
0.000110278	0.318252	0.602	0.566	1	CD4Tcm_C1_CISH-AC	CITED2
8.96769e-05	0.31792	0.384	0.351	1	CD4Tcm_C1_CISH-AC	ITK
0.000704356	0.317502	0.883	0.9	1	CD4Tcm_C1_CISH-AC	HSP90AB1
2.93591e-08	0.314149	0.659	0.647	0.00107457	CD4Tcm_C1_CISH-AC	CYTIP
1.12166e-05	0.313637	0.149	0.096	0.410539	CD4Tcm_C1_CISH-AC	AC008105.3
5.20556e-05	0.312127	0.232	0.183	1	CD4Tcm_C1_CISH-AC	GPR171
9.52395e-06	0.311805	0.369	0.319	0.348586	CD4Tcm_C1_CISH-AC	BAZ1A
1.35723e-06	0.311787	0.342	0.286	0.0496758	CD4Tcm_C1_CISH-AC	MCUB
7.6477e-05	0.310719	0.46	0.445	1	CD4Tcm_C1_CISH-AC	SH2D2A
3.73369e-05	0.310373	0.204	0.155	1	CD4Tcm_C1_CISH-AC	SNRK
6.43242e-18	0.309679	0.991	0.989	2.35433e-13	CD4Tcm_C1_CISH-AC	MT-CO1
7.96775e-05	0.309561	0.225	0.177	1	CD4Tcm_C1_CISH-AC	SATB1
0.000149977	0.307161	0.523	0.502	1	CD4Tcm_C1_CISH-AC	UBE2S
1.47117e-10	0.302349	0.727	0.703	5.38461e-06	CD4Tcm_C1_CISH-AC	GPSM3
5.10069e-08	0.3023	0.115	0.052	0.0018669	CD4Tcm_C1_CISH-AC	TNFSF13B
0.000326942	0.30122	0.352	0.317	1	CD4Tcm_C1_CISH-AC	DDX3Y
0.00062651	0.300652	0.312	0.28	1	CD4Tcm_C1_CISH-AC	SNHG1
1.11944e-07	0.299809	0.887	0.862	0.00409726	CD4Tcm_C1_CISH-AC	MT-ND4L
0.000213038	0.298649	0.336	0.305	1	CD4Tcm_C1_CISH-AC	CLDND1
3.42874e-07	0.297643	0.788	0.801	0.0125495	CD4Tcm_C1_CISH-AC	CD74
2.31305e-05	0.296665	0.548	0.552	0.846598	CD4Tcm_C1_CISH-AC	RBM25
7.11277e-06	0.292106	0.206	0.147	0.260335	CD4Tcm_C1_CISH-AC	RELB
3.38138e-16	0.292082	0.918	0.902	1.23762e-11	CD4Tcm_C1_CISH-AC	ITM2B
0.000852654	0.288763	0.291	0.258	1	CD4Tcm_C1_CISH-AC	TNFRSF25
1.57077e-05	0.288714	0.536	0.523	0.574919	CD4Tcm_C1_CISH-AC	KMT2E
0.00254984	0.288434	0.317	0.288	1	CD4Tcm_C1_CISH-AC	CSRNP1
0.00047692	0.285336	0.266	0.23	1	CD4Tcm_C1_CISH-AC	HIF1A
0.00520717	0.284355	0.272	0.248	1	CD4Tcm_C1_CISH-AC	DYNLT1
4.899e-11	0.27959	0.804	0.788	1.79308e-06	CD4Tcm_C1_CISH-AC	FYB1
2.02197e-06	0.276807	0.527	0.485	0.0740062	CD4Tcm_C1_CISH-AC	RORA
0.00651264	0.276191	0.341	0.325	1	CD4Tcm_C1_CISH-AC	REL
0.000282738	0.275258	0.359	0.324	1	CD4Tcm_C1_CISH-AC	UCP2
7.15742e-05	0.274988	0.42	0.388	1	CD4Tcm_C1_CISH-AC	PBXIP1
1.33319e-08	0.273872	0.413	0.319	0.000487959	CD4Tcm_C1_CISH-AC	GPR183
0.00471992	0.271371	0.352	0.34	1	CD4Tcm_C1_CISH-AC	RCAN3
0.00082911	0.270219	0.246	0.207	1	CD4Tcm_C1_CISH-AC	MYBL1
4.38462e-12	0.269803	0.796	0.764	1.60482e-07	CD4Tcm_C1_CISH-AC	CCNI
0.0026299	0.269488	0.254	0.223	1	CD4Tcm_C1_CISH-AC	LINC01138
0.000166352	0.268613	0.432	0.41	1	CD4Tcm_C1_CISH-AC	RGS10
0.000139777	0.268584	0.51	0.497	1	CD4Tcm_C1_CISH-AC	ARHGAP15
0.00106909	0.268529	0.348	0.325	1	CD4Tcm_C1_CISH-AC	IL10RA
2.37107e-07	0.268037	0.608	0.582	0.00867836	CD4Tcm_C1_CISH-AC	SF3B1
3.87725e-12	0.265915	0.941	0.944	1.41911e-07	CD4Tcm_C1_CISH-AC	DDX5
1.27615e-06	0.265559	0.853	0.871	0.0467084	CD4Tcm_C1_CISH-AC	MT-ND2
0.000269623	0.265089	0.25	0.206	1	CD4Tcm_C1_CISH-AC	MMP24OS
0.000617536	0.264857	0.19	0.147	1	CD4Tcm_C1_CISH-AC	SLC4A7
2.60065e-05	0.264557	0.485	0.467	0.951865	CD4Tcm_C1_CISH-AC	NAP1L1
0.00118738	0.262195	0.458	0.446	1	CD4Tcm_C1_CISH-AC	CCNH
2.80247e-44	0.261942	0.999	0.996	1.02573e-39	CD4Tcm_C1_CISH-AC	B2M
1.8614e-05	0.261924	0.419	0.376	0.681292	CD4Tcm_C1_CISH-AC	LUC7L3
0.00974222	0.260164	0.345	0.313	1	CD4Tcm_C1_CISH-AC	RGS2
0.00198341	0.259547	0.26	0.232	1	CD4Tcm_C1_CISH-AC	SUSD3
2.85789e-05	0.259431	0.539	0.514	1	CD4Tcm_C1_CISH-AC	CUTA
0.0020749	0.257881	0.181	0.146	1	CD4Tcm_C1_CISH-AC	REEP3
0.00134456	0.256735	0.36	0.332	1	CD4Tcm_C1_CISH-AC	MYLIP
1.98099e-09	0.25639	0.688	0.612	7.25061e-05	CD4Tcm_C1_CISH-AC	SLC2A3
0.000190969	0.25613	0.584	0.56	1	CD4Tcm_C1_CISH-AC	AC020916.1
0.00173648	0.254933	0.355	0.328	1	CD4Tcm_C1_CISH-AC	RSF1
2.51771e-05	0.254498	0.597	0.586	0.921508	CD4Tcm_C1_CISH-AC	STK4
2.62612e-07	0.253913	0.771	0.781	0.00961187	CD4Tcm_C1_CISH-AC	CNBP
0.000785575	0.252969	0.375	0.345	1	CD4Tcm_C1_CISH-AC	HMGB2
0.00399619	0.25276	0.344	0.315	1	CD4Tcm_C1_CISH-AC	TSPYL2
0.000985509	0.252307	0.17	0.131	1	CD4Tcm_C1_CISH-AC	ABTB1
0.00127505	0.250488	0.188	0.153	1	CD4Tcm_C1_CISH-AC	MED30
