# Supplementary material for: Single‐cell landscape of the intrahepatic ecosystem in alcohol‐related liver disease
Source: Clin Transl Med. 2025 Jan 20;15(1):e70198. doi: 10.1002/ctm2.70198 (PMC11746962; doi:10.1002/ctm2.70198)
Supplement: Supplementary file 7 — Supporting Information [file CTM2-15-e70198-s003.xlsx]

## Sheet: NK-AH vs L-AH high
p_val	avg_log2FC	pct.1	pct.2	p_val_adj	cluster	gene
3.41815e-129	1.26366	0.995	0.949	1.25108e-124	NK_C1_AREG-AH	IER2
6.21619e-185	1.20466	1	0.97	2.27519e-180	NK_C1_AREG-AH	RPL41
1.97596e-46	1.20049	0.676	0.427	7.23221e-42	NK_C1_AREG-AH	CCL3L1
1.71574e-18	1.19872	0.167	0.068	6.27979e-14	NK_C1_AREG-AH	CXCL2
1.0766e-91	1.19394	0.945	0.841	3.94047e-87	NK_C1_AREG-AH	KLF2
6.6331e-210	1.16781	0.994	0.895	2.42778e-205	NK_C1_AREG-AH	RPS26
3.70728e-17	1.07972	0.173	0.075	1.3569e-12	NK_C1_AREG-AH	CXCL3
3.01981e-126	1.054	0.999	0.98	1.10528e-121	NK_C1_AREG-AH	DUSP1
4.9243e-26	1.05019	0.832	0.709	1.80234e-21	NK_C1_AREG-AH	CCL4L2
1.40859e-92	1.00588	0.883	0.611	5.15557e-88	NK_C1_AREG-AH	HIST1H4C
8.91394e-80	0.969648	0.989	0.947	3.26259e-75	NK_C1_AREG-AH	FOS
1.81965e-75	0.948203	0.924	0.796	6.66011e-71	NK_C1_AREG-AH	TSC22D3
9.66895e-93	0.88539	0.999	0.989	3.53893e-88	NK_C1_AREG-AH	NFKBIA
5.98627e-21	0.872774	0.803	0.724	2.19103e-16	NK_C1_AREG-AH	ATF3
2.57014e-53	0.830095	0.827	0.579	9.40699e-49	NK_C1_AREG-AH	RGS1
1.62117e-53	0.802632	0.882	0.703	5.93366e-49	NK_C1_AREG-AH	TXNIP
5.63592e-82	0.783432	0.986	0.923	2.0628e-77	NK_C1_AREG-AH	NFKBIZ
1.0775e-20	0.763443	0.684	0.529	3.94377e-16	NK_C1_AREG-AH	CITED2
9.61525e-24	0.751879	0.468	0.292	3.51928e-19	NK_C1_AREG-AH	DUSP6
8.36054e-91	0.719959	1	0.989	3.06004e-86	NK_C1_AREG-AH	ZFP36
8.45598e-20	0.713375	0.722	0.581	3.09497e-15	NK_C1_AREG-AH	CRIP1
1.05977e-63	0.70848	0.994	0.945	3.87887e-59	NK_C1_AREG-AH	BTG2
6.70135e-43	0.684543	0.967	0.878	2.45276e-38	NK_C1_AREG-AH	SRSF7
2.54431e-42	0.644728	0.669	0.407	9.31244e-38	NK_C1_AREG-AH	DDIT3
2.54087e-67	0.640712	0.999	0.973	9.29983e-63	NK_C1_AREG-AH	FOSB
3.528e-14	0.625108	0.776	0.689	1.29128e-09	NK_C1_AREG-AH	CXCR4
2.37775e-64	0.610043	0.997	0.982	8.70279e-60	NK_C1_AREG-AH	CD69
2.93424e-38	0.57363	0.995	0.994	1.07396e-33	NK_C1_AREG-AH	UBB
9.52334e-45	0.532216	0.989	0.94	3.48564e-40	NK_C1_AREG-AH	IRF1
7.28519e-08	0.498013	0.544	0.457	0.00266645	NK_C1_AREG-AH	TMX4
2.83134e-15	0.471972	0.553	0.405	1.0363e-10	NK_C1_AREG-AH	IER3
1.59003e-28	0.42335	0.887	0.717	5.81967e-24	NK_C1_AREG-AH	IFITM3
4.84527e-30	0.421219	0.983	0.933	1.77342e-25	NK_C1_AREG-AH	KLF6
1.55774e-37	0.420713	0.879	0.676	5.7015e-33	NK_C1_AREG-AH	PCBP1
7.74277e-33	0.417855	0.992	0.981	2.83393e-28	NK_C1_AREG-AH	HSPA1B
8.22913e-20	0.406192	0.892	0.799	3.01194e-15	NK_C1_AREG-AH	PMAIP1
0.00305159	0.403425	0.223	0.176	1	NK_C1_AREG-AH	GZMB
4.38965e-34	0.403086	0.995	0.983	1.60666e-29	NK_C1_AREG-AH	PPP1R15A
1.59855e-28	0.401846	0.935	0.847	5.85083e-24	NK_C1_AREG-AH	KLRD1
3.0249e-19	0.390292	0.93	0.842	1.10714e-14	NK_C1_AREG-AH	ICAM1
3.45422e-53	0.377821	1	0.997	1.26428e-48	NK_C1_AREG-AH	PTMA
4.5119e-17	0.377515	0.666	0.502	1.6514e-12	NK_C1_AREG-AH	YWHAH
3.47091e-14	0.369049	0.764	0.642	1.27039e-09	NK_C1_AREG-AH	SOCS1
2.26429e-15	0.362857	0.894	0.784	8.28755e-11	NK_C1_AREG-AH	EGR1
1.04888e-14	0.359384	0.423	0.279	3.839e-10	NK_C1_AREG-AH	SDF2L1
2.96583e-32	0.358686	0.995	0.976	1.08552e-27	NK_C1_AREG-AH	JUNB
2.66728e-21	0.358497	1	0.998	9.7625e-17	NK_C1_AREG-AH	H3F3B
1.0974e-29	0.358445	0.287	0.117	4.01658e-25	NK_C1_AREG-AH	AC243829.1
1.07611e-12	0.35694	0.938	0.882	3.93866e-08	NK_C1_AREG-AH	HSPA5
1.28029e-27	0.347702	1	0.997	4.68598e-23	NK_C1_AREG-AH	HSP90AA1
2.94429e-19	0.34481	0.935	0.875	1.07764e-14	NK_C1_AREG-AH	CMC1
3.67801e-17	0.341662	0.651	0.472	1.34619e-12	NK_C1_AREG-AH	MAPK1
8.16314e-19	0.337133	0.54	0.351	2.98779e-14	NK_C1_AREG-AH	FAM53C
4.73251e-35	0.336966	1	0.99	1.73215e-30	NK_C1_AREG-AH	JUN
1.52019e-10	0.336353	0.936	0.885	5.56403e-06	NK_C1_AREG-AH	GADD45B
9.9154e-19	0.333078	0.527	0.344	3.62914e-14	NK_C1_AREG-AH	RESF1
3.84525e-27	0.332545	0.824	0.532	1.4074e-22	NK_C1_AREG-AH	RPS4Y1
4.16574e-12	0.331942	0.855	0.751	1.5247e-07	NK_C1_AREG-AH	DDIT4
6.494e-19	0.330558	0.721	0.542	2.37687e-14	NK_C1_AREG-AH	POLR2L
3.83031e-18	0.328881	0.964	0.933	1.40193e-13	NK_C1_AREG-AH	KLRB1
3.2752e-16	0.325581	0.283	0.153	1.19876e-11	NK_C1_AREG-AH	NLRP3
5.23802e-15	0.323727	0.596	0.424	1.91717e-10	NK_C1_AREG-AH	EOMES
3.53096e-11	0.323453	0.907	0.871	1.29237e-06	NK_C1_AREG-AH	TNFAIP3
3.16073e-16	0.322584	0.936	0.867	1.15686e-11	NK_C1_AREG-AH	ADGRE5
3.32e-20	0.319755	0.902	0.772	1.21515e-15	NK_C1_AREG-AH	TMA7
2.20763e-18	0.311155	0.862	0.77	8.08014e-14	NK_C1_AREG-AH	PPIB
1.68363e-10	0.309347	0.754	0.631	6.16225e-06	NK_C1_AREG-AH	BHLHE40
2.10079e-19	0.308724	0.91	0.814	7.6891e-15	NK_C1_AREG-AH	MIF
5.34417e-10	0.304999	0.922	0.859	1.95602e-05	NK_C1_AREG-AH	MYADM
3.44491e-21	0.297138	0.971	0.898	1.26087e-16	NK_C1_AREG-AH	ATP5F1E
7.39634e-17	0.29626	0.383	0.229	2.70714e-12	NK_C1_AREG-AH	PPP1R14B
2.38696e-10	0.295352	0.581	0.461	8.7365e-06	NK_C1_AREG-AH	NUCB2
7.03756e-13	0.290588	0.536	0.387	2.57582e-08	NK_C1_AREG-AH	ATP5MD
3.54193e-13	0.289511	0.617	0.462	1.29638e-08	NK_C1_AREG-AH	GIMAP7
3.3159e-13	0.288812	0.815	0.653	1.21365e-08	NK_C1_AREG-AH	CEBPD
3.6799e-05	0.288556	0.666	0.582	1	NK_C1_AREG-AH	VIM
1.05679e-14	0.28617	0.391	0.244	3.86794e-10	NK_C1_AREG-AH	S100PBP
2.97556e-13	0.285963	0.806	0.695	1.08909e-08	NK_C1_AREG-AH	ETS1
1.57399e-12	0.285491	0.885	0.803	5.76097e-08	NK_C1_AREG-AH	TAGAP
1.37641e-13	0.283617	0.538	0.382	5.03779e-09	NK_C1_AREG-AH	TMIGD2
1.37272e-10	0.283222	0.553	0.417	5.02428e-06	NK_C1_AREG-AH	IFFO2
6.88698e-05	0.277104	0.661	0.581	1	NK_C1_AREG-AH	AREG
4.13606e-15	0.275529	0.976	0.97	1.51384e-10	NK_C1_AREG-AH	DUSP2
2.7861e-07	0.273089	0.596	0.505	0.0101974	NK_C1_AREG-AH	CDK2AP2
3.78349e-16	0.272629	0.899	0.785	1.3848e-11	NK_C1_AREG-AH	EIF4A2
1.02946e-17	0.271533	0.211	0.098	3.76791e-13	NK_C1_AREG-AH	R3HDM2
6.79386e-09	0.270732	0.339	0.234	0.000248662	NK_C1_AREG-AH	ARRDC3
5.84866e-24	0.270678	1	0.994	2.14067e-19	NK_C1_AREG-AH	RPS27
2.29515e-10	0.270267	0.229	0.136	8.40047e-06	NK_C1_AREG-AH	C1orf162
2.83037e-13	0.270157	0.759	0.603	1.03594e-08	NK_C1_AREG-AH	RPL22L1
1.02273e-11	0.265875	0.753	0.611	3.74328e-07	NK_C1_AREG-AH	CLIC3
1.07524e-07	0.264065	0.836	0.763	0.0039355	NK_C1_AREG-AH	PRF1
4.83495e-10	0.260812	0.639	0.498	1.76964e-05	NK_C1_AREG-AH	FGR
6.49952e-22	0.258733	0.989	0.971	2.37889e-17	NK_C1_AREG-AH	RPL9
0.000130653	0.258523	0.527	0.456	1	NK_C1_AREG-AH	RASGEF1B
1.51221e-10	0.258351	0.854	0.757	5.53484e-06	NK_C1_AREG-AH	KLRK1
3.47102e-17	0.258189	0.28	0.145	1.27043e-12	NK_C1_AREG-AH	COG2
2.74753e-18	0.257355	0.996	0.98	1.00562e-13	NK_C1_AREG-AH	TMSB10
9.03069e-11	0.256923	0.466	0.335	3.30532e-06	NK_C1_AREG-AH	CXXC5
1.79069e-12	0.256449	0.609	0.448	6.55412e-08	NK_C1_AREG-AH	ATP5MF
4.19873e-11	0.2543	0.567	0.424	1.53678e-06	NK_C1_AREG-AH	TMEM258
3.67778e-08	0.253984	0.61	0.503	0.00134611	NK_C1_AREG-AH	TRBC1
5.57249e-12	0.252478	0.457	0.315	2.03959e-07	NK_C1_AREG-AH	COPS9
2.50553e-13	0.252032	0.447	0.296	9.17048e-09	NK_C1_AREG-AH	IRF2

## Sheet: NK-AC vs AH-AC high
p_val	avg_log2FC	pct.1	pct.2	p_val_adj	cluster	gene
1.14808e-36	1.63901	0.552	0.33	4.20209e-32	NK_C1_AREG-AC	HSPA6
6.2037e-169	1.37485	0.994	0.976	2.27062e-164	NK_C1_AREG-AC	HSPA1A
3.9107e-244	1.21697	1	0.999	1.43136e-239	NK_C1_AREG-AC	HLA-B
6.28189e-19	1.10382	0.297	0.158	2.29923e-14	NK_C1_AREG-AC	BAG3
3.26944e-70	1.08136	0.762	0.586	1.19665e-65	NK_C1_AREG-AC	DOK2
8.82665e-44	1.00101	0.339	0.107	3.23064e-39	NK_C1_AREG-AC	HLA-DQB1
8.28683e-07	0.998906	0.276	0.209	0.0303306	NK_C1_AREG-AC	MT2A
7.22875e-11	0.95437	0.499	0.431	2.64579e-06	NK_C1_AREG-AC	HSPB1
4.97245e-45	0.926891	0.543	0.329	1.81997e-40	NK_C1_AREG-AC	ATP1B3
2.60742e-66	0.921924	0.82	0.701	9.54344e-62	NK_C1_AREG-AC	FAM177A1
6.66592e-17	0.916226	0.631	0.538	2.43979e-12	NK_C1_AREG-AC	ZFAND2A
1.64422e-64	0.895889	0.747	0.506	6.01799e-60	NK_C1_AREG-AC	VPS37B
4.31156e-58	0.883991	0.788	0.555	1.57807e-53	NK_C1_AREG-AC	ZNF331
4.50737e-38	0.815707	0.783	0.668	1.64974e-33	NK_C1_AREG-AC	EIF4A3
5.22981e-30	0.814589	0.477	0.29	1.91416e-25	NK_C1_AREG-AC	GRASP
2.65884e-18	0.793712	0.538	0.413	9.73161e-14	NK_C1_AREG-AC	ANKRD37
2.79023e-27	0.793501	0.544	0.385	1.02125e-22	NK_C1_AREG-AC	NR4A3
5.08043e-34	0.793464	0.66	0.508	1.85949e-29	NK_C1_AREG-AC	CREM
5.05499e-51	0.788353	0.744	0.54	1.85018e-46	NK_C1_AREG-AC	CLEC2B
7.05623e-41	0.763907	0.692	0.557	2.58265e-36	NK_C1_AREG-AC	ELOVL5
3.54199e-46	0.739697	0.714	0.527	1.29641e-41	NK_C1_AREG-AC	FOSL2
1.04977e-205	0.728254	1	1	3.84227e-201	NK_C1_AREG-AC	HLA-A
1.84011e-40	0.713506	0.764	0.636	6.735e-36	NK_C1_AREG-AC	METRNL
5.49363e-69	0.697916	0.997	0.995	2.01072e-64	NK_C1_AREG-AC	UBC
4.55531e-41	0.691243	0.773	0.639	1.66729e-36	NK_C1_AREG-AC	IFRD1
5.12215e-19	0.69111	0.457	0.335	1.87476e-14	NK_C1_AREG-AC	FKBP4
5.8935e-42	0.690075	0.831	0.722	2.15708e-37	NK_C1_AREG-AC	LDHA
5.49894e-32	0.683609	0.487	0.289	2.01267e-27	NK_C1_AREG-AC	SLC7A5
6.82786e-47	0.67884	0.863	0.768	2.49907e-42	NK_C1_AREG-AC	CACYBP
1.38263e-05	0.667857	0.247	0.187	0.506057	NK_C1_AREG-AC	SERPINH1
2.20794e-40	0.659295	0.637	0.456	8.08126e-36	NK_C1_AREG-AC	JMJD6
2.94987e-25	0.631667	0.558	0.418	1.07968e-20	NK_C1_AREG-AC	PIM3
2.1102e-39	0.628241	0.811	0.66	7.72354e-35	NK_C1_AREG-AC	SLC2A3
3.89319e-49	0.628081	0.91	0.847	1.42495e-44	NK_C1_AREG-AC	REL
2.85776e-20	0.620417	0.857	0.847	1.04597e-15	NK_C1_AREG-AC	ZFP36L2
1.10212e-30	0.612885	0.554	0.366	4.03388e-26	NK_C1_AREG-AC	SKIL
1.14079e-142	0.611843	1	0.997	4.17539e-138	NK_C1_AREG-AC	HLA-C
4.53703e-12	0.611814	0.593	0.526	1.6606e-07	NK_C1_AREG-AC	MRPS6
2.12593e-15	0.604043	0.499	0.39	7.78113e-11	NK_C1_AREG-AC	CHMP1B
3.97655e-11	0.599214	0.259	0.161	1.45546e-06	NK_C1_AREG-AC	HES4
3.67851e-37	0.595021	0.83	0.736	1.34637e-32	NK_C1_AREG-AC	KDM6B
1.11623e-16	0.58619	0.629	0.48	4.08552e-12	NK_C1_AREG-AC	RGCC
8.50907e-18	0.578753	0.726	0.642	3.11441e-13	NK_C1_AREG-AC	TUBA4A
7.87184e-33	0.571892	0.948	0.902	2.88117e-28	NK_C1_AREG-AC	NR4A2
6.87958e-18	0.566319	0.345	0.213	2.51799e-13	NK_C1_AREG-AC	AC025259.3
3.51326e-16	0.565228	0.651	0.577	1.28589e-11	NK_C1_AREG-AC	TNFSF14
4.23193e-93	0.555484	1	1	1.54893e-88	NK_C1_AREG-AC	JUND
6.11099e-23	0.554676	0.771	0.69	2.23668e-18	NK_C1_AREG-AC	MKNK2
2.20106e-26	0.549754	0.617	0.502	8.05612e-22	NK_C1_AREG-AC	DEDD2
7.29683e-19	0.545687	0.473	0.344	2.67071e-14	NK_C1_AREG-AC	RANBP2
3.65071e-15	0.545286	0.228	0.118	1.3362e-10	NK_C1_AREG-AC	BPGM
3.4444e-26	0.532462	0.805	0.735	1.26069e-21	NK_C1_AREG-AC	CCNH
6.58813e-20	0.532133	0.478	0.353	2.41132e-15	NK_C1_AREG-AC	TNFRSF1B
3.88873e-16	0.529072	0.302	0.175	1.42331e-11	NK_C1_AREG-AC	RGS2
3.66734e-22	0.527314	0.497	0.35	1.34228e-17	NK_C1_AREG-AC	HCP5
6.4153e-22	0.525105	0.485	0.339	2.34806e-17	NK_C1_AREG-AC	NOCT
9.18388e-12	0.502489	0.421	0.33	3.36139e-07	NK_C1_AREG-AC	RELT
8.16401e-32	0.499085	0.99	0.994	2.98811e-27	NK_C1_AREG-AC	HSPE1
2.8162e-16	0.496635	0.462	0.344	1.03076e-11	NK_C1_AREG-AC	CD55
2.9102e-18	0.494921	0.643	0.554	1.06516e-13	NK_C1_AREG-AC	ZC3HAV1
2.30817e-08	0.493383	0.593	0.513	0.000844814	NK_C1_AREG-AC	XCL2
1.6383e-26	0.491041	0.912	0.874	5.99635e-22	NK_C1_AREG-AC	YPEL5
5.46364e-22	0.485991	0.755	0.652	1.99975e-17	NK_C1_AREG-AC	LITAF
3.91624e-23	0.484616	0.983	0.964	1.43338e-18	NK_C1_AREG-AC	HSPH1
4.5905e-22	0.479223	0.75	0.665	1.68017e-17	NK_C1_AREG-AC	MAP1LC3B
7.27035e-29	0.471597	0.894	0.847	2.66102e-24	NK_C1_AREG-AC	SRSF2
5.74479e-17	0.470318	0.737	0.666	2.10265e-12	NK_C1_AREG-AC	EZR
1.28721e-11	0.469984	0.28	0.181	4.71133e-07	NK_C1_AREG-AC	PFKFB3
2.87712e-18	0.468649	0.551	0.437	1.05306e-13	NK_C1_AREG-AC	LEPROTL1
4.64421e-20	0.465718	0.616	0.487	1.69983e-15	NK_C1_AREG-AC	PIM2
1.11958e-14	0.464094	0.303	0.18	4.09776e-10	NK_C1_AREG-AC	CDKN1A
4.1689e-27	0.462719	0.881	0.839	1.52586e-22	NK_C1_AREG-AC	CTSW
4.12591e-15	0.458729	0.328	0.205	1.51012e-10	NK_C1_AREG-AC	SPOCK2
4.33182e-10	0.453397	0.829	0.818	1.58549e-05	NK_C1_AREG-AC	CD83
2.52924e-08	0.452478	0.389	0.32	0.000925728	NK_C1_AREG-AC	RBBP8
4.88135e-22	0.452186	0.659	0.529	1.78662e-17	NK_C1_AREG-AC	IDI1
2.18104e-19	0.451552	0.398	0.25	7.98283e-15	NK_C1_AREG-AC	PER1
5.62297e-14	0.445426	0.474	0.367	2.05806e-09	NK_C1_AREG-AC	POLR2A
1.34068e-23	0.44542	0.76	0.634	4.90704e-19	NK_C1_AREG-AC	PDE4B
7.56492e-23	0.443687	0.806	0.71	2.76884e-18	NK_C1_AREG-AC	TUBB4B
1.97e-19	0.43738	0.898	0.882	7.21038e-15	NK_C1_AREG-AC	UBE2S
4.02241e-17	0.436445	0.687	0.627	1.47224e-12	NK_C1_AREG-AC	AHSA1
8.24635e-19	0.433546	0.442	0.299	3.01825e-14	NK_C1_AREG-AC	GABARAPL1
3.78224e-13	0.43263	0.314	0.21	1.38434e-08	NK_C1_AREG-AC	USP36
1.01658e-11	0.432198	0.828	0.776	3.72078e-07	NK_C1_AREG-AC	CXCR4
1.93525e-07	0.432087	0.49	0.439	0.00708322	NK_C1_AREG-AC	HMGCS1
2.01557e-12	0.431749	0.123	0.039	7.37719e-08	NK_C1_AREG-AC	SCX
4.98595e-13	0.429932	0.525	0.441	1.82491e-08	NK_C1_AREG-AC	CCDC107
8.07731e-14	0.429298	0.494	0.404	2.95638e-09	NK_C1_AREG-AC	ELL2
8.09812e-09	0.428612	0.525	0.447	0.000296399	NK_C1_AREG-AC	ISG15
2.4685e-16	0.428486	0.544	0.419	9.03494e-12	NK_C1_AREG-AC	YES1
3.55811e-16	0.422645	0.527	0.385	1.30231e-11	NK_C1_AREG-AC	INSIG1
7.87089e-18	0.420977	0.713	0.633	2.88082e-13	NK_C1_AREG-AC	NFE2L2
1.87312e-21	0.413615	0.948	0.932	6.85579e-17	NK_C1_AREG-AC	SQSTM1
1.34731e-13	0.413281	0.765	0.718	4.9313e-09	NK_C1_AREG-AC	CCT4
1.17339e-11	0.412332	0.67	0.628	4.29472e-07	NK_C1_AREG-AC	BCAS2
9.22673e-09	0.412319	0.408	0.34	0.000337708	NK_C1_AREG-AC	ETV3
1.87592e-11	0.412096	0.314	0.218	6.86606e-07	NK_C1_AREG-AC	NAF1
9.06301e-36	0.411885	0.96	0.941	3.31715e-31	NK_C1_AREG-AC	OAZ1
1.68941e-12	0.410852	0.518	0.445	6.1834e-08	NK_C1_AREG-AC	HSPA4
4.8452e-13	0.410069	0.339	0.237	1.77339e-08	NK_C1_AREG-AC	NARF
1.0194e-19	0.409513	0.865	0.799	3.7311e-15	NK_C1_AREG-AC	BRD2
1.08898e-14	0.407655	0.176	0.073	3.98578e-10	NK_C1_AREG-AC	AC027290.1
5.5525e-08	0.407169	0.462	0.401	0.00203227	NK_C1_AREG-AC	FNDC3B
2.19799e-25	0.403887	0.899	0.869	8.04487e-21	NK_C1_AREG-AC	DNAJB6
1.69328e-12	0.402012	0.614	0.554	6.19758e-08	NK_C1_AREG-AC	RHOF
2.53098e-09	0.401331	0.544	0.499	9.26365e-05	NK_C1_AREG-AC	CYTIP
0.000160455	0.400153	0.56	0.538	1	NK_C1_AREG-AC	PLIN2
1.24523e-20	0.399665	0.855	0.79	4.55766e-16	NK_C1_AREG-AC	SELENOK
3.76492e-14	0.398895	0.282	0.167	1.378e-09	NK_C1_AREG-AC	MARCH3
3.33607e-09	0.397745	0.511	0.454	0.000122104	NK_C1_AREG-AC	GCH1
8.40998e-09	0.397589	0.731	0.666	0.000307814	NK_C1_AREG-AC	VIM
5.33465e-10	0.391264	0.332	0.242	1.95254e-05	NK_C1_AREG-AC	TSC22D2
8.40428e-07	0.390083	0.441	0.378	0.0307605	NK_C1_AREG-AC	RBM22
2.33813e-10	0.389579	0.518	0.433	8.55778e-06	NK_C1_AREG-AC	CD44
1.3338e-14	0.389467	0.557	0.457	4.88183e-10	NK_C1_AREG-AC	ERN1
1.24038e-20	0.38876	0.766	0.666	4.53993e-16	NK_C1_AREG-AC	SERTAD1
7.66651e-13	0.385684	0.758	0.715	2.80602e-08	NK_C1_AREG-AC	H2AFZ
1.28133e-12	0.384469	0.444	0.341	4.6898e-08	NK_C1_AREG-AC	SPTY2D1
9.31213e-12	0.383866	0.345	0.243	3.40833e-07	NK_C1_AREG-AC	PNPLA8
8.66929e-27	0.382364	0.998	0.999	3.17305e-22	NK_C1_AREG-AC	DNAJB1
3.441e-14	0.382211	0.435	0.33	1.25944e-09	NK_C1_AREG-AC	HBP1
8.50339e-10	0.382109	0.521	0.455	3.11233e-05	NK_C1_AREG-AC	MAT2A
9.30441e-18	0.381611	0.68	0.568	3.40551e-13	NK_C1_AREG-AC	RELB
5.2127e-29	0.381304	0.996	0.991	1.9079e-24	NK_C1_AREG-AC	SRGN
3.23731e-13	0.378482	0.975	0.978	1.18489e-08	NK_C1_AREG-AC	HSPD1
3.70669e-11	0.377972	0.652	0.609	1.35669e-06	NK_C1_AREG-AC	SOD1
6.92734e-13	0.377945	0.686	0.631	2.53548e-08	NK_C1_AREG-AC	PPP1R2
1.59495e-15	0.37788	0.593	0.488	5.83766e-11	NK_C1_AREG-AC	EMD
6.19876e-13	0.37555	0.635	0.581	2.26881e-08	NK_C1_AREG-AC	EML4
7.77346e-12	0.375342	0.54	0.462	2.84516e-07	NK_C1_AREG-AC	CYLD
9.02747e-20	0.374119	0.9	0.874	3.30414e-15	NK_C1_AREG-AC	MT-ND4
6.61139e-09	0.374067	0.472	0.41	0.000241984	NK_C1_AREG-AC	CHD4
1.84103e-09	0.372629	0.396	0.312	6.73835e-05	NK_C1_AREG-AC	DENND4A
4.70371e-13	0.372564	0.733	0.676	1.7216e-08	NK_C1_AREG-AC	STIP1
2.0619e-10	0.369233	0.284	0.192	7.54677e-06	NK_C1_AREG-AC	TOPORS
3.69171e-14	0.368856	0.953	0.964	1.3512e-09	NK_C1_AREG-AC	MT-CYB
5.62479e-20	0.367944	0.749	0.654	2.05873e-15	NK_C1_AREG-AC	UBALD2
2.9727e-09	0.367404	0.399	0.325	0.000108804	NK_C1_AREG-AC	UPP1
6.34898e-13	0.367194	0.659	0.617	2.32379e-08	NK_C1_AREG-AC	CLK1
4.47334e-25	0.366931	0.964	0.944	1.63729e-20	NK_C1_AREG-AC	PABPC1
3.15961e-11	0.364503	0.274	0.18	1.15645e-06	NK_C1_AREG-AC	ISCA1
6.78241e-10	0.363466	0.362	0.268	2.48243e-05	NK_C1_AREG-AC	TLE1
1.85191e-11	0.361828	0.494	0.403	6.77819e-07	NK_C1_AREG-AC	NXT1
4.65303e-11	0.360855	0.301	0.203	1.70305e-06	NK_C1_AREG-AC	B3GNT7
2.35118e-11	0.360541	0.521	0.448	8.60555e-07	NK_C1_AREG-AC	UBE2A
7.89125e-15	0.35992	0.694	0.599	2.88828e-10	NK_C1_AREG-AC	BCL3
4.12663e-09	0.359077	0.4	0.334	0.000151039	NK_C1_AREG-AC	KBTBD2
5.70908e-11	0.358234	0.515	0.415	2.08958e-06	NK_C1_AREG-AC	H2AFX
3.75088e-16	0.35813	0.906	0.901	1.37286e-11	NK_C1_AREG-AC	TGFB1
7.1027e-08	0.356857	0.476	0.422	0.00259966	NK_C1_AREG-AC	ZBTB16
6.45553e-12	0.353789	0.512	0.396	2.36279e-07	NK_C1_AREG-AC	CEMIP2
7.93457e-35	0.353582	0.991	0.997	2.90413e-30	NK_C1_AREG-AC	MT-CO1
7.39579e-09	0.352799	0.326	0.245	0.000270693	NK_C1_AREG-AC	SLBP
1.48037e-16	0.35228	0.923	0.907	5.41832e-12	NK_C1_AREG-AC	MCL1
3.30573e-12	0.352172	0.411	0.307	1.20993e-07	NK_C1_AREG-AC	FLNA
1.78685e-09	0.349969	0.461	0.378	6.54004e-05	NK_C1_AREG-AC	ELMSAN1
1.80998e-08	0.348882	0.762	0.743	0.00066247	NK_C1_AREG-AC	ISG20
5.60302e-07	0.34842	0.424	0.364	0.0205076	NK_C1_AREG-AC	KPNA2
3.12977e-11	0.348073	0.511	0.428	1.14553e-06	NK_C1_AREG-AC	PRR7
9.63819e-09	0.347243	0.327	0.236	0.000352768	NK_C1_AREG-AC	HLA-DRB1
1.3014e-09	0.345999	0.331	0.245	4.76326e-05	NK_C1_AREG-AC	DBF4
2.02479e-20	0.345365	0.931	0.929	7.41093e-16	NK_C1_AREG-AC	ARHGDIB
2.5443e-13	0.34502	0.563	0.48	9.31238e-09	NK_C1_AREG-AC	SLC38A1
1.87707e-14	0.343189	0.964	0.945	6.87026e-10	NK_C1_AREG-AC	CD74
4.06434e-10	0.342903	0.539	0.455	1.48759e-05	NK_C1_AREG-AC	SYAP1
4.16492e-23	0.34262	0.934	0.925	1.5244e-18	NK_C1_AREG-AC	SARAF
5.17469e-11	0.342012	0.567	0.484	1.89399e-06	NK_C1_AREG-AC	MOB3A
6.30584e-12	0.339322	0.219	0.12	2.308e-07	NK_C1_AREG-AC	SIK1B
2.73348e-07	0.33918	0.301	0.215	0.0100048	NK_C1_AREG-AC	LMNA
3.58354e-11	0.338205	0.625	0.575	1.31161e-06	NK_C1_AREG-AC	UBE2B
1.59773e-09	0.337898	0.81	0.799	5.84784e-05	NK_C1_AREG-AC	ZFAND5
7.37798e-11	0.337539	0.444	0.355	2.70041e-06	NK_C1_AREG-AC	HIF1A
1.94091e-13	0.336214	0.702	0.669	7.10392e-09	NK_C1_AREG-AC	PGK1
8.39539e-12	0.336198	0.178	0.085	3.0728e-07	NK_C1_AREG-AC	ZNF184
1.13851e-20	0.334884	0.902	0.856	4.16705e-16	NK_C1_AREG-AC	CD81
4.74788e-05	0.332324	0.315	0.266	1	NK_C1_AREG-AC	HOOK2
1.08769e-12	0.331527	0.827	0.8	3.98107e-08	NK_C1_AREG-AC	SKP1
9.19067e-10	0.330974	0.458	0.381	3.36388e-05	NK_C1_AREG-AC	CNOT2
0.00148447	0.330897	0.601	0.613	1	NK_C1_AREG-AC	FAM107B
4.4414e-32	0.329332	0.988	0.977	1.6256e-27	NK_C1_AREG-AC	HLA-E
2.7468e-09	0.329315	0.346	0.257	0.000100535	NK_C1_AREG-AC	TC2N
4.58891e-10	0.329013	0.349	0.257	1.67959e-05	NK_C1_AREG-AC	CNOT6L
4.767e-07	0.328466	0.64	0.623	0.0174477	NK_C1_AREG-AC	BAZ1A
2.41436e-05	0.328017	0.195	0.14	0.883678	NK_C1_AREG-AC	ARG2
1.34336e-10	0.324051	0.193	0.103	4.91683e-06	NK_C1_AREG-AC	KLRC4
1.94318e-10	0.321112	0.629	0.562	7.11223e-06	NK_C1_AREG-AC	MAFF
6.79016e-08	0.320531	0.436	0.372	0.00248527	NK_C1_AREG-AC	SURF4
5.16441e-12	0.320135	0.246	0.145	1.89022e-07	NK_C1_AREG-AC	HLA-DPB1
6.23309e-06	0.31802	0.762	0.753	0.228137	NK_C1_AREG-AC	CLIC3
1.74714e-06	0.317498	0.599	0.553	0.0639469	NK_C1_AREG-AC	ARL4A
1.08191e-06	0.31294	0.432	0.363	0.0395991	NK_C1_AREG-AC	EHD1
3.84585e-09	0.312431	0.254	0.169	0.000140762	NK_C1_AREG-AC	LMNB1
7.62554e-07	0.312345	0.529	0.459	0.0279102	NK_C1_AREG-AC	NINJ1
1.63457e-07	0.311589	0.279	0.203	0.00598269	NK_C1_AREG-AC	MXD1
0.00336518	0.309456	0.465	0.459	1	NK_C1_AREG-AC	TWISTNB
4.16927e-06	0.306788	0.805	0.804	0.152599	NK_C1_AREG-AC	PIK3R1
9.87194e-09	0.304733	0.412	0.336	0.000361323	NK_C1_AREG-AC	MORF4L2
4.08904e-10	0.303621	0.684	0.648	1.49663e-05	NK_C1_AREG-AC	RBM38
8.76967e-09	0.302999	0.208	0.129	0.000320979	NK_C1_AREG-AC	TGIF1
2.2593e-07	0.302755	0.318	0.25	0.00826926	NK_C1_AREG-AC	HELB
3.76371e-07	0.30141	0.467	0.411	0.0137755	NK_C1_AREG-AC	NFAT5
9.82834e-09	0.301191	0.337	0.248	0.000359727	NK_C1_AREG-AC	NFIL3
4.82144e-12	0.300626	0.773	0.721	1.76469e-07	NK_C1_AREG-AC	MYH9
9.59275e-07	0.298745	0.591	0.575	0.0351104	NK_C1_AREG-AC	CHD1
2.81223e-07	0.298157	0.374	0.311	0.010293	NK_C1_AREG-AC	MAP2K3
3.62588e-05	0.296405	0.292	0.239	1	NK_C1_AREG-AC	CYP51A1
2.24125e-08	0.295849	0.34	0.264	0.000820319	NK_C1_AREG-AC	GBP2
8.27837e-07	0.295235	0.628	0.599	0.0302997	NK_C1_AREG-AC	G3BP2
2.11268e-07	0.295115	0.331	0.261	0.00773264	NK_C1_AREG-AC	ZBTB1
7.78617e-10	0.294943	0.255	0.166	2.84982e-05	NK_C1_AREG-AC	GTPBP1
5.14003e-09	0.294935	0.991	0.997	0.00018813	NK_C1_AREG-AC	FTH1
2.58498e-06	0.294846	0.305	0.238	0.0946129	NK_C1_AREG-AC	CBX4
3.01256e-08	0.289871	0.252	0.176	0.00110263	NK_C1_AREG-AC	PLEKHO1
2.6769e-14	0.289688	0.762	0.69	9.79773e-10	NK_C1_AREG-AC	HLA-F
4.80613e-07	0.288942	0.32	0.251	0.0175909	NK_C1_AREG-AC	RNF168
6.31047e-14	0.287971	0.994	0.996	2.3097e-09	NK_C1_AREG-AC	BTG1
1.25552e-06	0.287847	0.261	0.195	0.0459533	NK_C1_AREG-AC	RNF139
4.04802e-05	0.287114	0.332	0.279	1	NK_C1_AREG-AC	FASLG
1.74128e-06	0.287052	0.398	0.346	0.0637325	NK_C1_AREG-AC	RUNX3
1.048e-06	0.287046	0.214	0.149	0.0383579	NK_C1_AREG-AC	SC5D
1.44625e-09	0.286325	0.59	0.532	5.29343e-05	NK_C1_AREG-AC	UTRN
1.25512e-07	0.285263	0.374	0.298	0.00459387	NK_C1_AREG-AC	PIK3IP1
1.70255e-06	0.284293	0.456	0.418	0.062315	NK_C1_AREG-AC	ETF1
9.27004e-16	0.282765	0.931	0.903	3.39293e-11	NK_C1_AREG-AC	GZMA
2.03936e-11	0.28265	0.139	0.056	7.46426e-07	NK_C1_AREG-AC	PDE4D
9.17009e-06	0.282272	0.249	0.19	0.335634	NK_C1_AREG-AC	PAIP1
1.286e-10	0.281789	0.625	0.545	4.70688e-06	NK_C1_AREG-AC	IDS
3.84829e-07	0.281699	0.806	0.815	0.0140851	NK_C1_AREG-AC	PTGES3
1.23684e-14	0.281357	0.945	0.932	4.52696e-10	NK_C1_AREG-AC	EIF5
1.49705e-08	0.279066	0.61	0.562	0.000547934	NK_C1_AREG-AC	RAB8B
4.52307e-07	0.278012	0.23	0.163	0.0165549	NK_C1_AREG-AC	JMY
5.26802e-06	0.278002	0.429	0.368	0.192815	NK_C1_AREG-AC	RIPK2
1.70021e-05	0.277409	0.248	0.195	0.622293	NK_C1_AREG-AC	MAP1LC3A
1.17461e-07	0.276336	0.252	0.18	0.00429918	NK_C1_AREG-AC	IRF2BP2
2.12129e-13	0.275854	0.867	0.85	7.76415e-09	NK_C1_AREG-AC	SLC25A3
1.44459e-08	0.275385	0.499	0.438	0.000528735	NK_C1_AREG-AC	TAP1
9.34016e-06	0.275348	0.707	0.692	0.341859	NK_C1_AREG-AC	DDX3Y
1.00508e-08	0.274509	0.184	0.104	0.000367869	NK_C1_AREG-AC	GPR35
7.55213e-06	0.271583	0.541	0.512	0.276416	NK_C1_AREG-AC	NUFIP2
4.07418e-09	0.271432	0.82	0.811	0.000149119	NK_C1_AREG-AC	CHORDC1
1.5794e-07	0.270982	0.149	0.084	0.00578076	NK_C1_AREG-AC	CDKN2C
1.84536e-10	0.270643	0.798	0.761	6.7542e-06	NK_C1_AREG-AC	BZW1
0.00040791	0.269635	0.305	0.27	1	NK_C1_AREG-AC	CGAS
4.5851e-07	0.269407	0.781	0.769	0.0167819	NK_C1_AREG-AC	ARF4
3.699e-08	0.267984	0.648	0.592	0.00135387	NK_C1_AREG-AC	TENT5C
8.04561e-07	0.267874	0.353	0.282	0.0294477	NK_C1_AREG-AC	ABHD3
9.49278e-15	0.264125	0.994	0.994	3.47445e-10	NK_C1_AREG-AC	DNAJA1
7.63513e-06	0.263722	0.293	0.238	0.279453	NK_C1_AREG-AC	SIAH2
9.36169e-08	0.263416	0.656	0.617	0.00342647	NK_C1_AREG-AC	ARF6
0.00205959	0.2631	0.847	0.894	1	NK_C1_AREG-AC	EGR1
0.00137134	0.26304	0.124	0.088	1	NK_C1_AREG-AC	KRT86
4.51065e-06	0.262613	0.343	0.278	0.165094	NK_C1_AREG-AC	SAMSN1
3.17256e-05	0.262161	0.938	0.934	1	NK_C1_AREG-AC	MT-ATP6
4.20898e-08	0.261789	0.717	0.676	0.00154053	NK_C1_AREG-AC	DDX24
9.38466e-06	0.260814	0.649	0.623	0.343488	NK_C1_AREG-AC	S100A10
8.76642e-06	0.260445	0.616	0.582	0.32086	NK_C1_AREG-AC	RALGAPA1
5.90276e-07	0.258356	0.728	0.707	0.0216047	NK_C1_AREG-AC	PDE7A
0.000277182	0.258075	0.159	0.116	1	NK_C1_AREG-AC	CXorf40A
3.19763e-05	0.257799	0.225	0.172	1	NK_C1_AREG-AC	TRAF4
4.93602e-08	0.256933	0.557	0.502	0.00180663	NK_C1_AREG-AC	DDX6
6.40025e-09	0.256557	0.18	0.103	0.000234255	NK_C1_AREG-AC	TENT4B
1.03173e-08	0.256327	0.139	0.07	0.000377622	NK_C1_AREG-AC	NKRF
3.0141e-08	0.256219	0.626	0.548	0.00110319	NK_C1_AREG-AC	PTGER4
8.01875e-08	0.256216	0.724	0.704	0.00293494	NK_C1_AREG-AC	KMT2E
3.98553e-05	0.255076	0.562	0.53	1	NK_C1_AREG-AC	NDUFS5
1.06855e-05	0.254571	0.4	0.345	0.3911	NK_C1_AREG-AC	DHRS3
3.31646e-05	0.254458	0.418	0.38	1	NK_C1_AREG-AC	DNTTIP2
9.93478e-08	0.253857	0.133	0.068	0.00363623	NK_C1_AREG-AC	GBE1
2.9034e-08	0.253162	0.173	0.101	0.00106267	NK_C1_AREG-AC	FAM118A
1.42819e-05	0.252795	0.355	0.304	0.522731	NK_C1_AREG-AC	COPA
1.07522e-06	0.252753	0.359	0.292	0.0393541	NK_C1_AREG-AC	PAF1
0.000176759	0.252653	0.283	0.228	1	NK_C1_AREG-AC	GLA
1.92457e-06	0.252641	0.285	0.224	0.0704412	NK_C1_AREG-AC	LAPTM4A
0.00228821	0.251086	0.346	0.32	1	NK_C1_AREG-AC	STARD7
9.52608e-14	0.250371	0.958	0.954	3.48664e-09	NK_C1_AREG-AC	CST7
2.08874e-16	0.250147	0.976	0.976	7.64498e-12	NK_C1_AREG-AC	MT-CO3

## Sheet: NK-AH vs AC-AH high
p_val	avg_log2FC	pct.1	pct.2	p_val_adj	cluster	gene
9.27992e-109	1.82769	0.676	0.337	3.39655e-104	NK_C1_AREG-AH	CCL3L1
2.27984e-73	1.7721	0.832	0.633	8.34445e-69	NK_C1_AREG-AH	CCL4L2
2.38311e-99	1.32283	0.859	0.596	8.7224e-95	NK_C1_AREG-AH	IFNG
7.5777e-111	1.24126	0.945	0.825	2.77351e-106	NK_C1_AREG-AH	KLF2
9.61574e-31	1.22016	0.167	0.058	3.51946e-26	NK_C1_AREG-AH	CXCL2
1.67755e-33	1.20446	0.173	0.059	6.14e-29	NK_C1_AREG-AH	CXCL3
1.66576e-126	1.14666	0.995	0.963	6.09686e-122	NK_C1_AREG-AH	IER2
3.35934e-92	0.954287	0.989	0.94	1.22955e-87	NK_C1_AREG-AH	FOS
3.26943e-29	0.912298	0.803	0.7	1.19664e-24	NK_C1_AREG-AH	ATF3
4.11486e-82	0.873584	0.883	0.657	1.50608e-77	NK_C1_AREG-AH	HIST1H4C
4.1806e-108	0.845308	0.999	0.993	1.53014e-103	NK_C1_AREG-AH	DUSP1
1.76637e-16	0.818965	0.288	0.175	6.4651e-12	NK_C1_AREG-AH	TNF
1.79288e-45	0.773175	0.827	0.66	6.56213e-41	NK_C1_AREG-AH	RGS1
4.52368e-33	0.766206	0.468	0.276	1.65571e-28	NK_C1_AREG-AH	DUSP6
1.41579e-99	0.760985	0.997	0.984	5.18193e-95	NK_C1_AREG-AH	CD69
1.10749e-97	0.723289	1	0.964	4.05351e-93	NK_C1_AREG-AH	RPL41
6.35409e-50	0.715609	0.875	0.644	2.32566e-45	NK_C1_AREG-AH	XCL1
2.30273e-15	0.698091	0.211	0.115	8.42822e-11	NK_C1_AREG-AH	CSF2
1.48543e-74	0.697949	0.999	0.993	5.43681e-70	NK_C1_AREG-AH	NFKBIA
1.14194e-64	0.68081	0.994	0.962	4.17962e-60	NK_C1_AREG-AH	BTG2
8.61489e-24	0.586866	0.553	0.38	3.15314e-19	NK_C1_AREG-AH	IER3
1.43396e-40	0.579083	0.666	0.436	5.24843e-36	NK_C1_AREG-AH	YWHAH
7.38386e-36	0.564718	0.54	0.325	2.70257e-31	NK_C1_AREG-AH	AC007384.1
5.45455e-07	0.563812	0.544	0.47	0.0199642	NK_C1_AREG-AH	TMX4
7.02583e-84	0.548512	0.994	0.961	2.57152e-79	NK_C1_AREG-AH	RPS26
1.52964e-08	0.534542	0.684	0.6	0.000559862	NK_C1_AREG-AH	CITED2
1.09432e-42	0.519575	0.983	0.943	4.0053e-38	NK_C1_AREG-AH	KLF6
2.91138e-22	0.489178	0.571	0.386	1.06559e-17	NK_C1_AREG-AH	HIST1H1E
3.25946e-63	0.487125	1	0.992	1.19299e-58	NK_C1_AREG-AH	JUN
6.45638e-26	0.486982	0.669	0.479	2.3631e-21	NK_C1_AREG-AH	DDIT3
1.25496e-14	0.472675	0.936	0.896	4.59328e-10	NK_C1_AREG-AH	GADD45B
3.61439e-30	0.468523	0.423	0.235	1.3229e-25	NK_C1_AREG-AH	SDF2L1
1.5937e-34	0.464868	0.561	0.338	5.83309e-30	NK_C1_AREG-AH	PTPN6
3.81767e-11	0.462248	0.162	0.088	1.39731e-06	NK_C1_AREG-AH	GNLY
7.76835e-26	0.440965	0.938	0.831	2.84329e-21	NK_C1_AREG-AH	DUSP5
3.13841e-37	0.402411	0.203	0.07	1.14869e-32	NK_C1_AREG-AH	LINC00892
8.49929e-25	0.398937	0.781	0.632	3.11083e-20	NK_C1_AREG-AH	NME2
2.38533e-25	0.398793	0.992	0.996	8.73056e-21	NK_C1_AREG-AH	HSPA1B
2.75708e-20	0.390974	0.339	0.199	1.00912e-15	NK_C1_AREG-AH	ARRDC3
1.29327e-32	0.38939	0.986	0.956	4.73349e-28	NK_C1_AREG-AH	NFKBIZ
1.42451e-46	0.386578	0.995	0.966	5.21384e-42	NK_C1_AREG-AH	RPS21
2.01671e-28	0.384116	0.456	0.263	7.38137e-24	NK_C1_AREG-AH	PLEKHF1
1.36332e-12	0.379425	0.967	0.933	4.9899e-08	NK_C1_AREG-AH	SRSF7
1.85412e-30	0.373355	0.902	0.765	6.78625e-26	NK_C1_AREG-AH	TMA7
9.63892e-45	0.369622	0.983	0.956	3.52794e-40	NK_C1_AREG-AH	RPL37A
4.70746e-18	0.368822	0.617	0.462	1.72298e-13	NK_C1_AREG-AH	GIMAP7
1.30903e-18	0.36724	0.995	0.997	4.7912e-14	NK_C1_AREG-AH	UBB
6.49831e-23	0.363622	0.887	0.75	2.37845e-18	NK_C1_AREG-AH	IFITM3
1.07844e-37	0.363428	1	0.997	3.94719e-33	NK_C1_AREG-AH	ZFP36
3.26001e-44	0.361735	0.882	0.699	1.1932e-39	NK_C1_AREG-AH	TXNIP
1.68658e-53	0.361395	0.999	0.986	6.17306e-49	NK_C1_AREG-AH	RPL37
3.62346e-25	0.360456	0.862	0.741	1.32622e-20	NK_C1_AREG-AH	PPIB
2.86175e-19	0.359706	0.553	0.376	1.04743e-14	NK_C1_AREG-AH	SPRY2
3.01053e-31	0.358607	0.959	0.881	1.10188e-26	NK_C1_AREG-AH	RPS29
9.92329e-55	0.35595	0.999	0.99	3.63202e-50	NK_C1_AREG-AH	RPL34
9.37227e-26	0.350488	0.503	0.309	3.43034e-21	NK_C1_AREG-AH	NDUFA3
7.60868e-30	0.349273	0.936	0.832	2.78485e-25	NK_C1_AREG-AH	MT-ND3
9.21164e-27	0.349259	0.894	0.779	3.37155e-22	NK_C1_AREG-AH	RPL38
7.52071e-20	0.345797	0.741	0.566	2.75266e-15	NK_C1_AREG-AH	SNHG5
2.84393e-33	0.344319	0.971	0.915	1.04091e-28	NK_C1_AREG-AH	ATP5F1E
5.44504e-24	0.341498	0.847	0.694	1.99294e-19	NK_C1_AREG-AH	ARPC5L
3.3442e-20	0.340739	0.924	0.87	1.22401e-15	NK_C1_AREG-AH	TSC22D3
5.26538e-20	0.339321	0.567	0.393	1.92718e-15	NK_C1_AREG-AH	TMEM258
1.39065e-19	0.337651	0.989	0.976	5.08992e-15	NK_C1_AREG-AH	IRF1
2.49899e-22	0.329994	0.945	0.885	9.14654e-18	NK_C1_AREG-AH	RPL36A
1.34744e-23	0.329681	0.935	0.85	4.93177e-19	NK_C1_AREG-AH	KLRD1
8.6645e-16	0.322918	0.596	0.431	3.17129e-11	NK_C1_AREG-AH	EOMES
1.42762e-18	0.319052	0.815	0.682	5.22525e-14	NK_C1_AREG-AH	XBP1
3.88468e-46	0.316756	1	0.997	1.42183e-41	NK_C1_AREG-AH	RPS27
4.20486e-12	0.312349	0.266	0.167	1.53902e-07	NK_C1_AREG-AH	LIF
5.88809e-18	0.311327	0.708	0.544	2.1551e-13	NK_C1_AREG-AH	CCDC85B
1.27823e-33	0.30672	0.991	0.964	4.67845e-29	NK_C1_AREG-AH	RPL36
6.26272e-18	0.306683	0.721	0.56	2.29222e-13	NK_C1_AREG-AH	POLR2L
2.38425e-18	0.300866	0.824	0.712	8.7266e-14	NK_C1_AREG-AH	COX7C
3.79249e-14	0.298735	0.639	0.48	1.38809e-09	NK_C1_AREG-AH	FGR
2.43274e-16	0.297094	0.549	0.393	8.90407e-12	NK_C1_AREG-AH	ATP5PF
2.43069e-19	0.293099	0.415	0.254	8.89657e-15	NK_C1_AREG-AH	ATP5ME
4.10083e-19	0.291433	0.91	0.829	1.50094e-14	NK_C1_AREG-AH	MIF
3.54747e-17	0.288749	0.609	0.433	1.29841e-12	NK_C1_AREG-AH	ATP5MF
3.25601e-40	0.288524	0.997	0.992	1.19173e-35	NK_C1_AREG-AH	RPS28
1.08916e-16	0.287619	0.381	0.241	3.98643e-12	NK_C1_AREG-AH	SELENOS
2.1516e-14	0.287329	0.536	0.385	7.87508e-10	NK_C1_AREG-AH	ATP5MD
3.96694e-18	0.282198	0.494	0.324	1.45194e-13	NK_C1_AREG-AH	GTF3A
1.57359e-24	0.28127	0.383	0.209	5.75949e-20	NK_C1_AREG-AH	PPP1R14B
1.32967e-15	0.278507	0.466	0.316	4.86674e-11	NK_C1_AREG-AH	CXXC5
3.70169e-09	0.277667	0.381	0.278	0.000135486	NK_C1_AREG-AH	TRAF1
1.6812e-18	0.275987	0.279	0.153	6.15336e-14	NK_C1_AREG-AH	ARL14EP
3.25566e-15	0.275891	0.555	0.396	1.1916e-10	NK_C1_AREG-AH	TRAF3IP3
7.23296e-20	0.273753	0.879	0.72	2.64733e-15	NK_C1_AREG-AH	PCBP1
3.78665e-19	0.272655	0.287	0.156	1.38595e-14	NK_C1_AREG-AH	AC243829.1
2.83509e-22	0.271102	0.254	0.125	1.03767e-17	NK_C1_AREG-AH	NME1
1.25132e-09	0.269364	0.596	0.489	4.57994e-05	NK_C1_AREG-AH	CDK2AP2
2.51962e-10	0.26729	0.581	0.465	9.22205e-06	NK_C1_AREG-AH	NUCB2
5.35356e-06	0.264506	0.527	0.446	0.195946	NK_C1_AREG-AH	RASGEF1B
8.31846e-22	0.264189	0.995	0.989	3.04464e-17	NK_C1_AREG-AH	PPP1R15A
1.83712e-15	0.262777	0.527	0.366	6.72406e-11	NK_C1_AREG-AH	RESF1
1.38274e-27	0.260804	0.187	0.072	5.06098e-23	NK_C1_AREG-AH	SIGLEC7
3.03788e-22	0.259987	0.266	0.131	1.11189e-17	NK_C1_AREG-AH	CD320
1.29286e-14	0.259753	0.457	0.306	4.73198e-10	NK_C1_AREG-AH	COPS9
3.86704e-09	0.259325	0.938	0.89	0.000141538	NK_C1_AREG-AH	HSPA5
2.99563e-08	0.258248	0.438	0.332	0.00109643	NK_C1_AREG-AH	BCO2
1.47315e-13	0.257487	0.561	0.42	5.39187e-09	NK_C1_AREG-AH	DAD1
3.69761e-10	0.253762	0.229	0.144	1.35336e-05	NK_C1_AREG-AH	C1orf162
6.09844e-07	0.253352	1	1	0.0223209	NK_C1_AREG-AH	H3F3B
5.57829e-14	0.251738	0.285	0.17	2.04171e-09	NK_C1_AREG-AH	NDUFB1
2.29574e-07	0.250396	0.503	0.387	0.00840264	NK_C1_AREG-AH	ICAM2
