# Supplementary material for: Single‐cell landscape of the intrahepatic ecosystem in alcohol‐related liver disease
Source: Clin Transl Med. 2025 Jan 20;15(1):e70198. doi: 10.1002/ctm2.70198 (PMC11746962; doi:10.1002/ctm2.70198)
Supplement: Supplementary file 8 — Supporting Information [file CTM2-15-e70198-s004.xlsx]

## Sheet: Myofibroblast_C1_NOTCH3-AH
p_val	avg_log2FC	pct.1	pct.2	p_val_adj	cluster	gene
0.00239257	4.98351	0.667	0	1	Myofibroblast_C1_NOTCH3-AH	S100A8
0.00516499	2.05867	1	0.357	1	Myofibroblast_C1_NOTCH3-AH	FKBP11
0.00239257	1.75248	0.667	0	1	Myofibroblast_C1_NOTCH3-AH	ZNF493
0.00382714	1.71797	1	0.143	1	Myofibroblast_C1_NOTCH3-AH	USP1
0.00980143	1.65908	1	1	1	Myofibroblast_C1_NOTCH3-AH	RPS26
0.00638665	1.58028	1	0.214	1	Myofibroblast_C1_NOTCH3-AH	TYW3
0.00239257	1.51642	0.667	0	1	Myofibroblast_C1_NOTCH3-AH	STMN2
0.00892268	1.49361	1	0.643	1	Myofibroblast_C1_NOTCH3-AH	HSPE1
0.000519994	1.39006	1	0.071	1	Myofibroblast_C1_NOTCH3-AH	AKT1
0.00135192	1.34294	1	0.143	1	Myofibroblast_C1_NOTCH3-AH	NCS1
0.00239257	1.32403	0.667	0	1	Myofibroblast_C1_NOTCH3-AH	IFITM10
0.0059496	1.31446	1	0.286	1	Myofibroblast_C1_NOTCH3-AH	SAMM50
0.00239257	1.30868	0.667	0	1	Myofibroblast_C1_NOTCH3-AH	TNFRSF4
0.00382714	1.29334	1	0.143	1	Myofibroblast_C1_NOTCH3-AH	RTCA
0.00892268	1.28823	1	0.643	1	Myofibroblast_C1_NOTCH3-AH	SNHG5
0.000519994	1.26788	1	0.071	1	Myofibroblast_C1_NOTCH3-AH	NUS1
0.00239257	1.24981	0.667	0	1	Myofibroblast_C1_NOTCH3-AH	KCNE5
0.00382714	1.23832	1	0.143	1	Myofibroblast_C1_NOTCH3-AH	TLCD4
0.00516499	1.2294	1	0.357	1	Myofibroblast_C1_NOTCH3-AH	TRAPPC3
0.00638665	1.20433	1	0.214	1	Myofibroblast_C1_NOTCH3-AH	UNC45A
0.00239257	1.19876	0.667	0	1	Myofibroblast_C1_NOTCH3-AH	AFTPH
0.00239257	1.19876	0.667	0	1	Myofibroblast_C1_NOTCH3-AH	STAB1
0.00239257	1.19876	0.667	0	1	Myofibroblast_C1_NOTCH3-AH	LIN54
0.00239257	1.19876	0.667	0	1	Myofibroblast_C1_NOTCH3-AH	SLC36A1
0.00239257	1.19876	0.667	0	1	Myofibroblast_C1_NOTCH3-AH	MANEA-DT
0.00239257	1.19876	0.667	0	1	Myofibroblast_C1_NOTCH3-AH	MCM10
0.00239257	1.19876	0.667	0	1	Myofibroblast_C1_NOTCH3-AH	PPP1R13L
0.00239257	1.19041	0.667	0	1	Myofibroblast_C1_NOTCH3-AH	C1orf216
0.00239257	1.19041	0.667	0	1	Myofibroblast_C1_NOTCH3-AH	USF3
0.00239257	1.19041	0.667	0	1	Myofibroblast_C1_NOTCH3-AH	TMEM41B
0.00239257	1.19041	0.667	0	1	Myofibroblast_C1_NOTCH3-AH	CBX8
0.00239257	1.19041	0.667	0	1	Myofibroblast_C1_NOTCH3-AH	BTBD2
0.00239257	1.19041	0.667	0	1	Myofibroblast_C1_NOTCH3-AH	HAUS8
0.00173809	1.18482	1	0.071	1	Myofibroblast_C1_NOTCH3-AH	TRIM52-AS1
0.00989685	1.17858	1	0.143	1	Myofibroblast_C1_NOTCH3-AH	ZFYVE9
0.00988513	1.17546	1	0.214	1	Myofibroblast_C1_NOTCH3-AH	PAMR1
0.00173809	1.16904	1	0.071	1	Myofibroblast_C1_NOTCH3-AH	PTPN14
0.00638665	1.1636	1	0.214	1	Myofibroblast_C1_NOTCH3-AH	CERK
0.00382714	1.13669	1	0.143	1	Myofibroblast_C1_NOTCH3-AH	ZNHIT6
0.00989685	1.11978	1	0.143	1	Myofibroblast_C1_NOTCH3-AH	AGBL5
0.00989685	1.09735	1	0.143	1	Myofibroblast_C1_NOTCH3-AH	PHLDB2
0.00638665	1.09379	1	0.214	1	Myofibroblast_C1_NOTCH3-AH	GLOD4
0.00638665	1.0873	1	0.214	1	Myofibroblast_C1_NOTCH3-AH	MRPS5
0.00935694	1.08303	1	0.714	1	Myofibroblast_C1_NOTCH3-AH	XRN2
0.00744577	1.06864	1	0.5	1	Myofibroblast_C1_NOTCH3-AH	UFM1
0.00239257	0.863673	0.667	0	1	Myofibroblast_C1_NOTCH3-AH	CRLF1
0.00239257	0.688347	0.667	0	1	Myofibroblast_C1_NOTCH3-AH	AMMECR1L
0.00239257	0.688347	0.667	0	1	Myofibroblast_C1_NOTCH3-AH	IGLON5
0.00239257	0.676434	0.667	0	1	Myofibroblast_C1_NOTCH3-AH	DLAT
0.00239257	0.488727	0.667	0	1	Myofibroblast_C1_NOTCH3-AH	WDTC1
0.00239257	0.488727	0.667	0	1	Myofibroblast_C1_NOTCH3-AH	SELP
0.00239257	0.488727	0.667	0	1	Myofibroblast_C1_NOTCH3-AH	EXOC6B
0.00239257	0.488727	0.667	0	1	Myofibroblast_C1_NOTCH3-AH	THAP9-AS1
0.00239257	0.488727	0.667	0	1	Myofibroblast_C1_NOTCH3-AH	CD109
0.00239257	0.488727	0.667	0	1	Myofibroblast_C1_NOTCH3-AH	LRRN3
0.00239257	0.488727	0.667	0	1	Myofibroblast_C1_NOTCH3-AH	NPR2
0.00239257	0.488727	0.667	0	1	Myofibroblast_C1_NOTCH3-AH	UNG
0.00239257	0.488727	0.667	0	1	Myofibroblast_C1_NOTCH3-AH	NRAV
0.00239257	0.488727	0.667	0	1	Myofibroblast_C1_NOTCH3-AH	AMDHD2
0.00239257	0.488727	0.667	0	1	Myofibroblast_C1_NOTCH3-AH	AC061992.2
0.00239257	0.488727	0.667	0	1	Myofibroblast_C1_NOTCH3-AH	DDX27
0.00239257	0.488727	0.667	0	1	Myofibroblast_C1_NOTCH3-AH	MIEF1
0.00239257	0.488727	0.667	0	1	Myofibroblast_C1_NOTCH3-AH	CA5B
0.00239257	0.488727	0.667	0	1	Myofibroblast_C1_NOTCH3-AH	FAM122C
