# Supplementary material for: Single‐cell landscape of the intrahepatic ecosystem in alcohol‐related liver disease
Source: Clin Transl Med. 2025 Jan 20;15(1):e70198. doi: 10.1002/ctm2.70198 (PMC11746962; doi:10.1002/ctm2.70198)
Supplement: Supplementary file 9 — Supporting Information [file CTM2-15-e70198-s006.xlsx]

## Sheet: PortalVeinECs_C1-AHvsL-AH high
p_val	avg_log2FC	pct.1	pct.2	p_val_adj	cluster	gene
7.84237e-57	1.93678	0.951	0.836	2.87039e-52	PortalVeinECs_C1_VWA1-AH	RPL41
8.22926e-18	1.75008	0.12	0.007	3.01199e-13	PortalVeinECs_C1_VWA1-AH	IGKV3-20
5.50134e-60	1.71069	0.972	0.846	2.01355e-55	PortalVeinECs_C1_VWA1-AH	RPS26
5.60448e-05	1.36442	0.19	0.088	1	PortalVeinECs_C1_VWA1-AH	CCN3
1.51908e-20	1.36245	0.197	0.022	5.56e-16	PortalVeinECs_C1_VWA1-AH	S100A8
0.000521501	1.15092	0.676	0.663	1	PortalVeinECs_C1_VWA1-AH	HSPA5
5.94675e-17	1.11209	0.894	0.835	2.17657e-12	PortalVeinECs_C1_VWA1-AH	KLF2
1.04295e-08	1.092	0.69	0.586	0.000381729	PortalVeinECs_C1_VWA1-AH	EGR1
1.80607e-13	1.07468	0.155	0.023	6.61039e-09	PortalVeinECs_C1_VWA1-AH	S100A9
1.77245e-08	1.04774	0.746	0.624	0.000648733	PortalVeinECs_C1_VWA1-AH	HES1
8.72386e-20	1.01339	0.923	0.877	3.19302e-15	PortalVeinECs_C1_VWA1-AH	JUND
4.68782e-07	0.934597	0.627	0.475	0.0171579	PortalVeinECs_C1_VWA1-AH	NR4A1
2.02338e-14	0.926329	0.894	0.806	7.40579e-10	PortalVeinECs_C1_VWA1-AH	HSPA8
1.14827e-10	0.893598	0.859	0.798	4.20278e-06	PortalVeinECs_C1_VWA1-AH	ZFP36
9.07439e-10	0.879762	0.606	0.383	3.32132e-05	PortalVeinECs_C1_VWA1-AH	NRARP
3.0625e-08	0.861984	0.803	0.811	0.0011209	PortalVeinECs_C1_VWA1-AH	HSPA1B
0.000195692	0.83696	0.697	0.629	1	PortalVeinECs_C1_VWA1-AH	C11orf96
1.37607e-08	0.833658	0.866	0.819	0.000503657	PortalVeinECs_C1_VWA1-AH	HSPA1A
2.08828e-08	0.832575	0.746	0.673	0.000764331	PortalVeinECs_C1_VWA1-AH	KLF4
2.96926e-06	0.800962	0.556	0.399	0.108678	PortalVeinECs_C1_VWA1-AH	PNP
7.03984e-08	0.773247	0.458	0.257	0.00257665	PortalVeinECs_C1_VWA1-AH	HES4
2.1024e-15	0.767326	0.937	0.891	7.69499e-11	PortalVeinECs_C1_VWA1-AH	RPLP0
3.13549e-06	0.76656	0.711	0.576	0.114762	PortalVeinECs_C1_VWA1-AH	BAG3
1.04676e-05	0.765451	0.796	0.724	0.383125	PortalVeinECs_C1_VWA1-AH	SLC2A3
0.000343094	0.75631	0.641	0.562	1	PortalVeinECs_C1_VWA1-AH	ATF3
2.26174e-05	0.730099	0.535	0.39	0.827821	PortalVeinECs_C1_VWA1-AH	AC020916.1
2.36151e-08	0.717175	0.268	0.105	0.000864337	PortalVeinECs_C1_VWA1-AH	LCN6
1.85429e-09	0.713481	0.789	0.695	6.78689e-05	PortalVeinECs_C1_VWA1-AH	DNAJA1
1.55428e-17	0.690758	0.93	0.89	5.68882e-13	PortalVeinECs_C1_VWA1-AH	RPS21
4.14171e-07	0.688035	0.817	0.845	0.0151591	PortalVeinECs_C1_VWA1-AH	FOS
5.51836e-09	0.678449	0.592	0.356	0.000201977	PortalVeinECs_C1_VWA1-AH	HIST1H4C
0.00223883	0.665568	0.585	0.499	1	PortalVeinECs_C1_VWA1-AH	BTG2
2.87379e-06	0.652452	0.732	0.558	0.105184	PortalVeinECs_C1_VWA1-AH	TSC22D3
2.28654e-09	0.640107	0.246	0.08	8.36898e-05	PortalVeinECs_C1_VWA1-AH	HLA-DQA1
8.86705e-19	0.636596	0.979	0.931	3.24543e-14	PortalVeinECs_C1_VWA1-AH	RPL39
5.42628e-07	0.627126	0.782	0.621	0.0198607	PortalVeinECs_C1_VWA1-AH	HLA-DRA
3.11132e-10	0.62099	0.796	0.672	1.13877e-05	PortalVeinECs_C1_VWA1-AH	RPS29
0.00829952	0.619067	0.359	0.257	1	PortalVeinECs_C1_VWA1-AH	MYC
2.82579e-06	0.61706	0.57	0.371	0.103427	PortalVeinECs_C1_VWA1-AH	BCL3
8.73345e-05	0.614435	0.683	0.552	1	PortalVeinECs_C1_VWA1-AH	CDKN1A
1.73588e-09	0.608664	0.711	0.529	6.3535e-05	PortalVeinECs_C1_VWA1-AH	HSPD1
0.000370426	0.607708	0.662	0.554	1	PortalVeinECs_C1_VWA1-AH	DLL4
5.12675e-09	0.60649	0.88	0.769	0.000187644	PortalVeinECs_C1_VWA1-AH	HLA-DRB1
2.76718e-06	0.600768	0.718	0.592	0.101281	PortalVeinECs_C1_VWA1-AH	LDHA
1.90042e-08	0.599243	0.627	0.397	0.000695573	PortalVeinECs_C1_VWA1-AH	INSR
2.27288e-07	0.59435	0.634	0.442	0.00831895	PortalVeinECs_C1_VWA1-AH	CDK2AP1
1.13087e-09	0.577537	0.479	0.243	4.13909e-05	PortalVeinECs_C1_VWA1-AH	PTP4A3
1.6318e-07	0.568485	0.697	0.513	0.00597254	PortalVeinECs_C1_VWA1-AH	MIDN
8.50769e-06	0.564669	0.69	0.562	0.31139	PortalVeinECs_C1_VWA1-AH	TUBB4B
1.88125e-15	0.542193	0.972	0.94	6.88555e-11	PortalVeinECs_C1_VWA1-AH	RPL37
4.197e-06	0.541138	0.838	0.845	0.153614	PortalVeinECs_C1_VWA1-AH	DUSP1
0.00128709	0.539448	0.317	0.208	1	PortalVeinECs_C1_VWA1-AH	CA2
0.0023757	0.537252	0.444	0.304	1	PortalVeinECs_C1_VWA1-AH	NR4A2
1.49616e-07	0.524453	0.866	0.803	0.00547608	PortalVeinECs_C1_VWA1-AH	RPSA
7.49259e-06	0.52269	0.423	0.24	0.274236	PortalVeinECs_C1_VWA1-AH	TCF15
4.21785e-07	0.52107	0.408	0.227	0.0154377	PortalVeinECs_C1_VWA1-AH	TUBA1C
4.24898e-05	0.51755	0.542	0.354	1	PortalVeinECs_C1_VWA1-AH	PET100
9.0392e-06	0.512107	0.627	0.429	0.330844	PortalVeinECs_C1_VWA1-AH	ATP5ME
5.07978e-16	0.511924	0.986	0.966	1.85925e-11	PortalVeinECs_C1_VWA1-AH	RPS28
2.04083e-11	0.508765	0.937	0.884	7.46963e-07	PortalVeinECs_C1_VWA1-AH	RPL37A
0.00731946	0.507519	0.415	0.308	1	PortalVeinECs_C1_VWA1-AH	INSIG1
1.99794e-06	0.505169	0.69	0.55	0.0731267	PortalVeinECs_C1_VWA1-AH	SLC25A5
0.00135674	0.500893	0.697	0.6	1	PortalVeinECs_C1_VWA1-AH	HLA-DPA1
8.35968e-05	0.499012	0.894	0.737	1	PortalVeinECs_C1_VWA1-AH	SPARCL1
8.00174e-05	0.49848	0.732	0.704	1	PortalVeinECs_C1_VWA1-AH	SERPINH1
0.00455804	0.495293	0.57	0.428	1	PortalVeinECs_C1_VWA1-AH	TOMM5
3.7935e-05	0.490082	0.852	0.907	1	PortalVeinECs_C1_VWA1-AH	SOX18
0.000228939	0.487101	0.718	0.618	1	PortalVeinECs_C1_VWA1-AH	RAN
5.07619e-15	0.483077	0.986	0.945	1.85794e-10	PortalVeinECs_C1_VWA1-AH	RPS27
2.92984e-08	0.482977	0.514	0.284	0.00107235	PortalVeinECs_C1_VWA1-AH	CD200
5.41318e-08	0.481124	0.486	0.259	0.00198128	PortalVeinECs_C1_VWA1-AH	GIT1
8.64646e-05	0.479629	0.415	0.257	1	PortalVeinECs_C1_VWA1-AH	SRM
0.000155227	0.47726	0.331	0.187	1	PortalVeinECs_C1_VWA1-AH	MRPL3
0.00129848	0.475738	0.634	0.49	1	PortalVeinECs_C1_VWA1-AH	SPRY1
9.4007e-07	0.472208	0.831	0.746	0.0344075	PortalVeinECs_C1_VWA1-AH	PABPC1
7.1188e-05	0.470279	0.218	0.106	1	PortalVeinECs_C1_VWA1-AH	IGFBP3
0.00300759	0.466876	0.606	0.477	1	PortalVeinECs_C1_VWA1-AH	DUSP5
5.82592e-07	0.463094	0.246	0.103	0.0213234	PortalVeinECs_C1_VWA1-AH	FJX1
0.000175574	0.462349	0.838	0.854	1	PortalVeinECs_C1_VWA1-AH	IER2
0.000101724	0.461717	0.577	0.39	1	PortalVeinECs_C1_VWA1-AH	SNRPF
0.00261337	0.457261	0.183	0.096	1	PortalVeinECs_C1_VWA1-AH	MTA3
0.00293492	0.453454	0.106	0.046	1	PortalVeinECs_C1_VWA1-AH	FGR
4.89143e-09	0.452589	0.254	0.084	0.000179031	PortalVeinECs_C1_VWA1-AH	CTSC
2.59946e-05	0.449517	0.493	0.304	0.951428	PortalVeinECs_C1_VWA1-AH	RFTN1
5.74326e-05	0.449405	0.275	0.137	1	PortalVeinECs_C1_VWA1-AH	PLAUR
0.0084814	0.449197	0.732	0.691	1	PortalVeinECs_C1_VWA1-AH	POLR2L
9.16243e-05	0.4475	0.824	0.78	1	PortalVeinECs_C1_VWA1-AH	NME2
8.29771e-05	0.446489	0.768	0.684	1	PortalVeinECs_C1_VWA1-AH	FOSB
6.02714e-06	0.446194	0.923	0.87	0.220599	PortalVeinECs_C1_VWA1-AH	CALCRL
0.00025292	0.445885	0.81	0.696	1	PortalVeinECs_C1_VWA1-AH	ALDOA
0.000108128	0.444543	0.613	0.449	1	PortalVeinECs_C1_VWA1-AH	HSPH1
0.0039614	0.43767	0.592	0.476	1	PortalVeinECs_C1_VWA1-AH	COL15A1
9.79495e-07	0.43657	0.366	0.186	0.0358505	PortalVeinECs_C1_VWA1-AH	ARID5A
1.04823e-05	0.436502	0.352	0.185	0.383664	PortalVeinECs_C1_VWA1-AH	CDA
3.10071e-12	0.43609	0.972	0.93	1.13489e-07	PortalVeinECs_C1_VWA1-AH	RPL36
0.000807763	0.435248	0.415	0.265	1	PortalVeinECs_C1_VWA1-AH	PSMD2
3.27764e-05	0.432724	0.282	0.146	1	PortalVeinECs_C1_VWA1-AH	RRP12
6.79419e-09	0.432238	0.915	0.88	0.000248674	PortalVeinECs_C1_VWA1-AH	RPL21
0.000134284	0.430519	0.549	0.362	1	PortalVeinECs_C1_VWA1-AH	TSPAN13
0.003631	0.430262	0.57	0.485	1	PortalVeinECs_C1_VWA1-AH	SLCO2A1
0.000239079	0.428582	0.88	0.882	1	PortalVeinECs_C1_VWA1-AH	JUNB
8.62545e-06	0.428017	0.296	0.139	0.3157	PortalVeinECs_C1_VWA1-AH	C20orf27
0.00226141	0.424799	0.275	0.162	1	PortalVeinECs_C1_VWA1-AH	TMX3
9.16787e-05	0.424318	0.599	0.425	1	PortalVeinECs_C1_VWA1-AH	C1QBP
0.00048509	0.42277	0.493	0.351	1	PortalVeinECs_C1_VWA1-AH	CDK2AP2
6.83139e-06	0.422113	0.81	0.676	0.250036	PortalVeinECs_C1_VWA1-AH	TUBB
2.99504e-05	0.415365	0.465	0.273	1	PortalVeinECs_C1_VWA1-AH	UBALD2
0.00617619	0.415044	0.521	0.399	1	PortalVeinECs_C1_VWA1-AH	NAMPT
0.000229807	0.414958	0.592	0.404	1	PortalVeinECs_C1_VWA1-AH	CCT7
5.36565e-06	0.41393	0.915	0.887	0.196388	PortalVeinECs_C1_VWA1-AH	HSP90AB1
1.61406e-06	0.411167	0.521	0.305	0.0590761	PortalVeinECs_C1_VWA1-AH	NDUFB1
0.000112224	0.40825	0.528	0.359	1	PortalVeinECs_C1_VWA1-AH	PRDX3
9.30924e-06	0.407881	0.683	0.484	0.340727	PortalVeinECs_C1_VWA1-AH	FAM167B
0.00116406	0.406133	0.521	0.371	1	PortalVeinECs_C1_VWA1-AH	IVNS1ABP
3.36058e-05	0.403951	0.423	0.25	1	PortalVeinECs_C1_VWA1-AH	NME1
1.01386e-07	0.40353	0.317	0.138	0.00371083	PortalVeinECs_C1_VWA1-AH	NFIL3
0.00538892	0.40198	0.796	0.859	1	PortalVeinECs_C1_VWA1-AH	JUN
8.62088e-05	0.399977	0.887	0.899	1	PortalVeinECs_C1_VWA1-AH	HSP90AA1
4.52987e-05	0.391989	0.444	0.269	1	PortalVeinECs_C1_VWA1-AH	ADAMTS9
5.847e-05	0.390917	0.465	0.29	1	PortalVeinECs_C1_VWA1-AH	ASPH
0.000844039	0.3906	0.563	0.386	1	PortalVeinECs_C1_VWA1-AH	WNK1
6.50033e-05	0.387098	0.254	0.127	1	PortalVeinECs_C1_VWA1-AH	GFOD1
1.06143e-11	0.383437	0.944	0.962	3.88495e-07	PortalVeinECs_C1_VWA1-AH	RPL34
1.59932e-06	0.383225	0.845	0.849	0.0585365	PortalVeinECs_C1_VWA1-AH	RPL36A
0.00158094	0.382905	0.232	0.128	1	PortalVeinECs_C1_VWA1-AH	ADAMTS4
4.36301e-08	0.382763	0.317	0.13	0.0015969	PortalVeinECs_C1_VWA1-AH	OSBPL3
1.47194e-05	0.381877	0.162	0.06	0.538743	PortalVeinECs_C1_VWA1-AH	ARHGAP4
1.52435e-06	0.381169	0.239	0.098	0.0557928	PortalVeinECs_C1_VWA1-AH	SEMA6D
8.70557e-10	0.380341	0.979	0.957	3.18633e-05	PortalVeinECs_C1_VWA1-AH	RPS3
3.75546e-06	0.379513	0.338	0.172	0.137454	PortalVeinECs_C1_VWA1-AH	ABL2
0.00233989	0.378478	0.725	0.643	1	PortalVeinECs_C1_VWA1-AH	MCL1
0.00935852	0.373708	0.38	0.255	1	PortalVeinECs_C1_VWA1-AH	USP8
0.000410811	0.371427	0.31	0.181	1	PortalVeinECs_C1_VWA1-AH	CHCHD7
1.99916e-06	0.370207	0.775	0.591	0.0731714	PortalVeinECs_C1_VWA1-AH	PCBP1
0.000116834	0.370086	0.789	0.698	1	PortalVeinECs_C1_VWA1-AH	ADGRL4
4.71876e-05	0.369921	0.627	0.42	1	PortalVeinECs_C1_VWA1-AH	LSM7
5.51177e-11	0.368325	0.951	0.94	2.01736e-06	PortalVeinECs_C1_VWA1-AH	RPL35A
0.000273498	0.366205	0.401	0.257	1	PortalVeinECs_C1_VWA1-AH	SAMM50
0.00395495	0.366061	0.359	0.236	1	PortalVeinECs_C1_VWA1-AH	DNPEP
0.00113839	0.365824	0.535	0.407	1	PortalVeinECs_C1_VWA1-AH	RPL22L1
5.86541e-07	0.364309	0.908	0.869	0.021468	PortalVeinECs_C1_VWA1-AH	RPS5
1.82666e-06	0.362883	0.972	0.935	0.0668575	PortalVeinECs_C1_VWA1-AH	GAPDH
0.00273496	0.362869	0.768	0.656	1	PortalVeinECs_C1_VWA1-AH	THBD
0.00218239	0.362189	0.789	0.707	1	PortalVeinECs_C1_VWA1-AH	DNAJB1
0.000377048	0.360688	0.606	0.435	1	PortalVeinECs_C1_VWA1-AH	PA2G4
0.000382116	0.358045	0.958	0.887	1	PortalVeinECs_C1_VWA1-AH	PLVAP
6.78631e-08	0.35722	0.937	0.901	0.00248386	PortalVeinECs_C1_VWA1-AH	RPL9
1.28731e-09	0.355425	0.155	0.034	4.71168e-05	PortalVeinECs_C1_VWA1-AH	FAP
0.000476259	0.353908	0.289	0.165	1	PortalVeinECs_C1_VWA1-AH	RETREG2
0.00213613	0.35347	0.373	0.248	1	PortalVeinECs_C1_VWA1-AH	LPCAT2
0.000644747	0.349645	0.535	0.37	1	PortalVeinECs_C1_VWA1-AH	CCT5
0.0003735	0.349248	0.845	0.737	1	PortalVeinECs_C1_VWA1-AH	TUBA1B
0.000898378	0.34866	0.465	0.323	1	PortalVeinECs_C1_VWA1-AH	ENTPD1
0.000578829	0.348264	0.739	0.638	1	PortalVeinECs_C1_VWA1-AH	YBX3
0.00762561	0.347885	0.352	0.239	1	PortalVeinECs_C1_VWA1-AH	LYN
0.00581326	0.346285	0.697	0.634	1	PortalVeinECs_C1_VWA1-AH	HSPE1
4.06652e-05	0.341439	0.627	0.42	1	PortalVeinECs_C1_VWA1-AH	PINK1
0.00089155	0.339247	0.648	0.507	1	PortalVeinECs_C1_VWA1-AH	PIM3
0.000221138	0.33549	0.472	0.296	1	PortalVeinECs_C1_VWA1-AH	IPO7
0.000390846	0.335094	0.923	0.872	1	PortalVeinECs_C1_VWA1-AH	RPL10A
0.00405833	0.333197	0.549	0.422	1	PortalVeinECs_C1_VWA1-AH	DIPK2B
0.00310735	0.333027	0.845	0.778	1	PortalVeinECs_C1_VWA1-AH	NPM1
0.000548398	0.332332	0.655	0.487	1	PortalVeinECs_C1_VWA1-AH	SELENOK
0.00772779	0.332034	0.599	0.501	1	PortalVeinECs_C1_VWA1-AH	GNG10
6.06633e-05	0.329286	0.542	0.357	1	PortalVeinECs_C1_VWA1-AH	CYCS
0.00729353	0.328314	0.373	0.257	1	PortalVeinECs_C1_VWA1-AH	MIA3
0.00132544	0.328179	0.366	0.235	1	PortalVeinECs_C1_VWA1-AH	CEMIP2
0.00601224	0.327961	0.592	0.487	1	PortalVeinECs_C1_VWA1-AH	ROMO1
0.000922017	0.327545	0.444	0.288	1	PortalVeinECs_C1_VWA1-AH	FOSL2
0.00189746	0.327332	0.754	0.706	1	PortalVeinECs_C1_VWA1-AH	YWHAH
0.00255523	0.325701	0.444	0.308	1	PortalVeinECs_C1_VWA1-AH	PHC2
0.00171501	0.325364	0.141	0.065	1	PortalVeinECs_C1_VWA1-AH	FAM198B-AS1
0.00440778	0.324908	0.627	0.49	1	PortalVeinECs_C1_VWA1-AH	PLSCR1
0.00957338	0.324435	0.239	0.145	1	PortalVeinECs_C1_VWA1-AH	TVP23B
0.00757456	0.323242	0.451	0.349	1	PortalVeinECs_C1_VWA1-AH	GJA1
0.000786436	0.322999	0.81	0.775	1	PortalVeinECs_C1_VWA1-AH	EIF4A1
1.1624e-05	0.322106	0.38	0.202	0.425449	PortalVeinECs_C1_VWA1-AH	TFDP1
0.000109222	0.321987	0.359	0.202	1	PortalVeinECs_C1_VWA1-AH	PACS2
0.000412087	0.321884	0.176	0.081	1	PortalVeinECs_C1_VWA1-AH	RASAL3
0.000295011	0.32137	0.296	0.167	1	PortalVeinECs_C1_VWA1-AH	FBXO3
0.00941633	0.321259	0.254	0.16	1	PortalVeinECs_C1_VWA1-AH	MRPS6
5.43795e-05	0.320964	0.211	0.095	1	PortalVeinECs_C1_VWA1-AH	NCKAP5L
0.00676113	0.31931	0.239	0.148	1	PortalVeinECs_C1_VWA1-AH	SOCS1
0.000136404	0.317946	0.268	0.137	1	PortalVeinECs_C1_VWA1-AH	TERF2
0.00772598	0.3172	0.789	0.761	1	PortalVeinECs_C1_VWA1-AH	EEF1B2
0.00151778	0.31712	0.218	0.119	1	PortalVeinECs_C1_VWA1-AH	ITGB4
0.000807711	0.315011	0.732	0.581	1	PortalVeinECs_C1_VWA1-AH	NAA38
0.00131774	0.314847	0.246	0.136	1	PortalVeinECs_C1_VWA1-AH	FTSJ3
0.00413849	0.314734	0.838	0.799	1	PortalVeinECs_C1_VWA1-AH	EFNB2
0.00373428	0.314629	0.218	0.123	1	PortalVeinECs_C1_VWA1-AH	EIF2B3
0.00162095	0.313929	0.317	0.193	1	PortalVeinECs_C1_VWA1-AH	MTA1
0.00132298	0.313218	0.606	0.456	1	PortalVeinECs_C1_VWA1-AH	ILF2
0.00156334	0.311629	0.479	0.33	1	PortalVeinECs_C1_VWA1-AH	APEX1
0.00717195	0.311582	0.697	0.642	1	PortalVeinECs_C1_VWA1-AH	ARPC1B
3.12975e-08	0.311372	0.993	0.981	0.00114552	PortalVeinECs_C1_VWA1-AH	RPLP1
0.000127103	0.31112	0.225	0.106	1	PortalVeinECs_C1_VWA1-AH	GPAT2
0.00869894	0.309738	0.141	0.075	1	PortalVeinECs_C1_VWA1-AH	HRH1
0.00474459	0.309003	0.338	0.223	1	PortalVeinECs_C1_VWA1-AH	NARF
2.22115e-05	0.307902	0.514	0.319	0.812964	PortalVeinECs_C1_VWA1-AH	MMADHC
3.41936e-07	0.307714	0.141	0.038	0.0125152	PortalVeinECs_C1_VWA1-AH	TOMM40L
0.000161992	0.307097	0.697	0.522	1	PortalVeinECs_C1_VWA1-AH	VWF
0.000396803	0.306738	0.5	0.323	1	PortalVeinECs_C1_VWA1-AH	C14orf119
0.00359768	0.306673	0.394	0.264	1	PortalVeinECs_C1_VWA1-AH	SMARCB1
1.66127e-05	0.306564	0.563	0.389	0.608041	PortalVeinECs_C1_VWA1-AH	GRAMD1A
0.0017564	0.303766	0.69	0.578	1	PortalVeinECs_C1_VWA1-AH	P4HB
1.34804e-07	0.303606	0.141	0.036	0.00493397	PortalVeinECs_C1_VWA1-AH	NNMT
0.00257628	0.301907	0.5	0.364	1	PortalVeinECs_C1_VWA1-AH	SELENON
0.00285782	0.301467	0.683	0.533	1	PortalVeinECs_C1_VWA1-AH	ARHGDIA
0.00229785	0.300229	0.754	0.628	1	PortalVeinECs_C1_VWA1-AH	F8
0.000348159	0.299974	0.606	0.43	1	PortalVeinECs_C1_VWA1-AH	CAVIN3
0.00182466	0.299933	0.423	0.275	1	PortalVeinECs_C1_VWA1-AH	LUC7L
0.000194448	0.299451	0.366	0.21	1	PortalVeinECs_C1_VWA1-AH	PGM5
0.000322279	0.298653	0.268	0.145	1	PortalVeinECs_C1_VWA1-AH	STK38L
4.19804e-08	0.297916	0.366	0.161	0.00153652	PortalVeinECs_C1_VWA1-AH	GABRD
6.73378e-06	0.296405	0.296	0.14	0.246463	PortalVeinECs_C1_VWA1-AH	JDP2
0.00166299	0.295866	0.528	0.401	1	PortalVeinECs_C1_VWA1-AH	MLEC
0.00151515	0.295849	0.211	0.116	1	PortalVeinECs_C1_VWA1-AH	RBM38
2.40836e-06	0.29445	0.141	0.043	0.0881482	PortalVeinECs_C1_VWA1-AH	SLCO4A1
3.56726e-10	0.294346	0.592	0.299	1.30565e-05	PortalVeinECs_C1_VWA1-AH	HLA-DRB5
0.000346275	0.293684	0.627	0.449	1	PortalVeinECs_C1_VWA1-AH	SLC3A2
1.47395e-05	0.293181	0.359	0.192	0.539481	PortalVeinECs_C1_VWA1-AH	MAP1S
0.00221002	0.291755	0.683	0.538	1	PortalVeinECs_C1_VWA1-AH	GRASP
7.41844e-06	0.29062	0.352	0.179	0.271522	PortalVeinECs_C1_VWA1-AH	GMPS
0.00342948	0.28939	0.444	0.301	1	PortalVeinECs_C1_VWA1-AH	HMBOX1
0.000274507	0.288128	0.514	0.345	1	PortalVeinECs_C1_VWA1-AH	RNF145
2.66734e-05	0.286606	0.345	0.179	0.976274	PortalVeinECs_C1_VWA1-AH	DUS1L
0.00913428	0.285672	0.296	0.185	1	PortalVeinECs_C1_VWA1-AH	MOSMO
0.000686041	0.285457	0.254	0.14	1	PortalVeinECs_C1_VWA1-AH	PLPP5
0.000136746	0.284838	0.387	0.229	1	PortalVeinECs_C1_VWA1-AH	SNHG16
0.00161264	0.284399	0.387	0.26	1	PortalVeinECs_C1_VWA1-AH	SDF2L1
4.72027e-05	0.283776	0.838	0.809	1	PortalVeinECs_C1_VWA1-AH	RPL38
0.00107614	0.283635	0.486	0.336	1	PortalVeinECs_C1_VWA1-AH	VEGFC
0.00742587	0.283122	0.296	0.185	1	PortalVeinECs_C1_VWA1-AH	MDH1
0.000850873	0.282999	0.521	0.381	1	PortalVeinECs_C1_VWA1-AH	SNAI1
0.000419008	0.28246	0.423	0.264	1	PortalVeinECs_C1_VWA1-AH	GNA11
0.00179584	0.282201	0.634	0.493	1	PortalVeinECs_C1_VWA1-AH	SHISA5
0.000480936	0.281893	0.254	0.138	1	PortalVeinECs_C1_VWA1-AH	TBC1D23
0.00130567	0.281651	0.563	0.406	1	PortalVeinECs_C1_VWA1-AH	MRPL52
0.00542238	0.281628	0.437	0.305	1	PortalVeinECs_C1_VWA1-AH	BRD7
0.00803278	0.280993	0.528	0.398	1	PortalVeinECs_C1_VWA1-AH	FAM110D
0.00274345	0.279082	0.951	0.931	1	PortalVeinECs_C1_VWA1-AH	RPS2
0.00160522	0.278284	0.479	0.329	1	PortalVeinECs_C1_VWA1-AH	CMIP
0.000219538	0.277287	0.458	0.292	1	PortalVeinECs_C1_VWA1-AH	STIP1
0.000802997	0.275904	0.676	0.519	1	PortalVeinECs_C1_VWA1-AH	HNRNPF
0.00435874	0.275559	0.648	0.52	1	PortalVeinECs_C1_VWA1-AH	EIF3L
0.00873687	0.275558	0.718	0.577	1	PortalVeinECs_C1_VWA1-AH	SRP9
0.00368442	0.275098	0.387	0.263	1	PortalVeinECs_C1_VWA1-AH	PCDH1
0.00361924	0.274846	0.669	0.502	1	PortalVeinECs_C1_VWA1-AH	AURKAIP1
1.97677e-06	0.273523	0.979	0.961	0.0723517	PortalVeinECs_C1_VWA1-AH	RPL30
1.06049e-08	0.272531	0.176	0.048	0.000388151	PortalVeinECs_C1_VWA1-AH	MPZL2
0.0016441	0.272477	0.275	0.169	1	PortalVeinECs_C1_VWA1-AH	TMEM54
0.000216928	0.272274	0.965	0.939	1	PortalVeinECs_C1_VWA1-AH	A2M
0.00020027	0.271779	0.394	0.232	1	PortalVeinECs_C1_VWA1-AH	IMPDH2
0.00111877	0.271748	0.493	0.322	1	PortalVeinECs_C1_VWA1-AH	DGUOK
0.00419481	0.271139	0.387	0.256	1	PortalVeinECs_C1_VWA1-AH	HBP1
0.00198883	0.270453	0.88	0.85	1	PortalVeinECs_C1_VWA1-AH	EEF2
0.00272514	0.269865	0.261	0.151	1	PortalVeinECs_C1_VWA1-AH	NCOR2
0.00129158	0.269629	0.57	0.417	1	PortalVeinECs_C1_VWA1-AH	ZNF207
0.00028039	0.269266	0.204	0.096	1	PortalVeinECs_C1_VWA1-AH	UTP20
0.00133907	0.268624	0.275	0.157	1	PortalVeinECs_C1_VWA1-AH	UBE4A
0.00453743	0.266804	0.754	0.659	1	PortalVeinECs_C1_VWA1-AH	RPS17
0.00259386	0.266061	0.563	0.41	1	PortalVeinECs_C1_VWA1-AH	NDUFS7
0.000485973	0.265966	0.479	0.309	1	PortalVeinECs_C1_VWA1-AH	RNASEH2C
0.000232126	0.265662	0.423	0.261	1	PortalVeinECs_C1_VWA1-AH	SEC61A1
0.00179236	0.264787	0.324	0.201	1	PortalVeinECs_C1_VWA1-AH	KIF2A
0.000685752	0.264578	0.204	0.104	1	PortalVeinECs_C1_VWA1-AH	PRKCI
0.0077272	0.263875	0.366	0.251	1	PortalVeinECs_C1_VWA1-AH	PPP1R15B
3.62833e-05	0.263874	0.239	0.113	1	PortalVeinECs_C1_VWA1-AH	INPP5A
0.0036699	0.261572	0.338	0.215	1	PortalVeinECs_C1_VWA1-AH	NFKB1
4.13419e-08	0.260912	0.31	0.123	0.00151315	PortalVeinECs_C1_VWA1-AH	CYSLTR1
2.30222e-06	0.259448	0.923	0.892	0.0842636	PortalVeinECs_C1_VWA1-AH	CD81
0.000154102	0.257889	0.141	0.054	1	PortalVeinECs_C1_VWA1-AH	SOX12
0.000739094	0.256529	0.528	0.362	1	PortalVeinECs_C1_VWA1-AH	ADGRG1
1.97563e-05	0.256521	0.31	0.155	0.723101	PortalVeinECs_C1_VWA1-AH	ASRGL1
0.0009077	0.256451	0.324	0.19	1	PortalVeinECs_C1_VWA1-AH	PRCC
0.00642226	0.255829	0.359	0.24	1	PortalVeinECs_C1_VWA1-AH	TNPO1
2.26452e-05	0.255284	0.965	0.954	0.828838	PortalVeinECs_C1_VWA1-AH	RPS13
0.00362258	0.254995	0.444	0.308	1	PortalVeinECs_C1_VWA1-AH	TUBA4A
0.000225965	0.254719	0.183	0.082	1	PortalVeinECs_C1_VWA1-AH	RPUSD1
0.000690027	0.254677	0.289	0.166	1	PortalVeinECs_C1_VWA1-AH	CSRP2
0.00179035	0.254438	0.225	0.122	1	PortalVeinECs_C1_VWA1-AH	HADH
3.62589e-05	0.252663	0.979	0.962	1	PortalVeinECs_C1_VWA1-AH	RPS27A
0.00101075	0.252507	0.789	0.662	1	PortalVeinECs_C1_VWA1-AH	H2AFZ
0.00307808	0.252386	0.352	0.227	1	PortalVeinECs_C1_VWA1-AH	USP7
3.12071e-05	0.252132	0.352	0.185	1	PortalVeinECs_C1_VWA1-AH	AGFG1
0.000429872	0.251833	0.465	0.29	1	PortalVeinECs_C1_VWA1-AH	NOVA2
0.000785937	0.250196	0.965	0.922	1	PortalVeinECs_C1_VWA1-AH	SPARC
0.000819418	0.250166	0.908	0.907	1	PortalVeinECs_C1_VWA1-AH	RPL35

## Sheet: PortalVeinECs_C1-ACvsAH-AC high
p_val	avg_log2FC	pct.1	pct.2	p_val_adj	cluster	gene
1.42606e-25	4.72214	0.522	0.056	5.21953e-21	PortalVeinECs_C1_VWA1-AC	FABP4
2.30714e-27	1.99812	0.771	0.394	8.44435e-23	PortalVeinECs_C1_VWA1-AC	DNASE1L3
6.01338e-15	1.77944	0.515	0.19	2.20096e-10	PortalVeinECs_C1_VWA1-AC	FABP5
8.23439e-09	1.60117	0.431	0.211	0.000301387	PortalVeinECs_C1_VWA1-AC	FN1
2.24307e-23	1.48999	0.57	0.141	8.20987e-19	PortalVeinECs_C1_VWA1-AC	NNMT
1.10921e-18	1.43134	0.686	0.387	4.05983e-14	PortalVeinECs_C1_VWA1-AC	PLIN2
6.87252e-21	1.36643	0.74	0.493	2.51541e-16	PortalVeinECs_C1_VWA1-AC	IFI6
2.79388e-18	1.35793	0.515	0.155	1.02259e-13	PortalVeinECs_C1_VWA1-AC	PLAT
1.98677e-10	1.1891	0.733	0.556	7.27179e-06	PortalVeinECs_C1_VWA1-AC	CD36
2.15803e-07	1.18808	0.323	0.12	0.0078986	PortalVeinECs_C1_VWA1-AC	SELE
3.73488e-14	1.18713	0.79	0.599	1.367e-09	PortalVeinECs_C1_VWA1-AC	PDK4
3.29256e-05	1.1824	0.207	0.063	1	PortalVeinECs_C1_VWA1-AC	IGFBP5
1.39812e-16	1.14601	0.729	0.493	5.11728e-12	PortalVeinECs_C1_VWA1-AC	IRF1
2.36613e-05	1.13754	0.366	0.197	0.866028	PortalVeinECs_C1_VWA1-AC	CCL2
6.43974e-25	1.08592	0.765	0.423	2.35701e-20	PortalVeinECs_C1_VWA1-AC	ITM2A
1.5294e-09	1.06545	0.285	0.056	5.59774e-05	PortalVeinECs_C1_VWA1-AC	RGS16
1.14908e-15	1.05506	0.615	0.268	4.20574e-11	PortalVeinECs_C1_VWA1-AC	CCN1
9.37687e-20	1.02774	0.912	0.697	3.43203e-15	PortalVeinECs_C1_VWA1-AC	VWF
1.17993e-12	1.02418	0.536	0.282	4.31866e-08	PortalVeinECs_C1_VWA1-AC	IFI44L
8.27729e-22	1.01825	0.941	0.711	3.02957e-17	PortalVeinECs_C1_VWA1-AC	RGCC
9.13134e-19	1.01542	0.69	0.331	3.34216e-14	PortalVeinECs_C1_VWA1-AC	ANXA1
1.21167e-07	0.993004	0.308	0.113	0.00443483	PortalVeinECs_C1_VWA1-AC	ANGPTL4
1.24696e-13	0.983094	0.801	0.634	4.56401e-09	PortalVeinECs_C1_VWA1-AC	SPRY1
3.29099e-16	0.967576	0.639	0.366	1.20453e-11	PortalVeinECs_C1_VWA1-AC	MAFF
7.37973e-19	0.960379	0.669	0.373	2.70106e-14	PortalVeinECs_C1_VWA1-AC	XAF1
2.17198e-09	0.958015	0.555	0.317	7.94965e-05	PortalVeinECs_C1_VWA1-AC	CA2
3.54299e-07	0.94048	0.437	0.232	0.0129677	PortalVeinECs_C1_VWA1-AC	AKAP12
3.99761e-09	0.931747	0.445	0.246	0.000146316	PortalVeinECs_C1_VWA1-AC	MX1
7.36504e-19	0.903178	0.992	0.944	2.69568e-14	PortalVeinECs_C1_VWA1-AC	IGFBP7
1.04866e-11	0.898084	0.595	0.359	3.8382e-07	PortalVeinECs_C1_VWA1-AC	SMAD7
5.51612e-43	0.886254	0.996	0.986	2.01896e-38	PortalVeinECs_C1_VWA1-AC	HLA-A
8.32054e-14	0.885566	0.664	0.458	3.0454e-09	PortalVeinECs_C1_VWA1-AC	TNFRSF10D
3.92785e-10	0.878722	0.768	0.634	1.43763e-05	PortalVeinECs_C1_VWA1-AC	TCIM
1.69104e-10	0.872342	0.608	0.387	6.18936e-06	PortalVeinECs_C1_VWA1-AC	APOLD1
4.84445e-21	0.864141	0.992	0.887	1.77312e-16	PortalVeinECs_C1_VWA1-AC	MT-CYB
2.96959e-14	0.850374	0.779	0.521	1.0869e-09	PortalVeinECs_C1_VWA1-AC	MARCKS
0.00378172	0.844295	0.241	0.148	1	PortalVeinECs_C1_VWA1-AC	STC1
2.19476e-13	0.824807	0.741	0.556	8.03303e-09	PortalVeinECs_C1_VWA1-AC	LY6E
5.19186e-13	0.819177	0.936	0.845	1.90027e-08	PortalVeinECs_C1_VWA1-AC	TXNIP
3.26872e-11	0.815736	0.469	0.183	1.19638e-06	PortalVeinECs_C1_VWA1-AC	ADM
1.52566e-08	0.802065	0.354	0.127	0.000558407	PortalVeinECs_C1_VWA1-AC	FMO2
7.30219e-07	0.795856	0.579	0.458	0.0267268	PortalVeinECs_C1_VWA1-AC	ISG15
5.10567e-08	0.792795	0.466	0.261	0.00186873	PortalVeinECs_C1_VWA1-AC	CX3CL1
3.45249e-06	0.77969	0.35	0.169	0.126365	PortalVeinECs_C1_VWA1-AC	CCN2
3.81918e-09	0.772775	0.437	0.19	0.000139786	PortalVeinECs_C1_VWA1-AC	RND1
0.000312708	0.769724	0.443	0.331	1	PortalVeinECs_C1_VWA1-AC	CFAP20
8.82949e-11	0.767276	0.429	0.141	3.23168e-06	PortalVeinECs_C1_VWA1-AC	MCTP1
4.9656e-11	0.760707	0.806	0.662	1.81746e-06	PortalVeinECs_C1_VWA1-AC	FAM241A
5.89743e-07	0.75958	0.322	0.134	0.0215852	PortalVeinECs_C1_VWA1-AC	TNFAIP3
2.89969e-12	0.754239	0.772	0.606	1.06132e-07	PortalVeinECs_C1_VWA1-AC	NEDD9
1.27221e-09	0.751542	0.528	0.31	4.65641e-05	PortalVeinECs_C1_VWA1-AC	CDKN1C
1.34357e-10	0.746867	0.835	0.683	4.9176e-06	PortalVeinECs_C1_VWA1-AC	CDKN1A
2.92082e-15	0.743087	0.794	0.613	1.06905e-10	PortalVeinECs_C1_VWA1-AC	ARL6IP1
1.85394e-11	0.736039	0.761	0.556	6.78562e-07	PortalVeinECs_C1_VWA1-AC	DUSP6
7.45881e-11	0.735151	0.735	0.521	2.73e-06	PortalVeinECs_C1_VWA1-AC	IVNS1ABP
4.4674e-11	0.725269	0.912	0.732	1.63511e-06	PortalVeinECs_C1_VWA1-AC	CCL14
2.23688e-10	0.720103	0.733	0.57	8.18719e-06	PortalVeinECs_C1_VWA1-AC	MGLL
2.82853e-09	0.695917	0.846	0.662	0.000103527	PortalVeinECs_C1_VWA1-AC	BHLHE40
5.27681e-09	0.695631	0.265	0.049	0.000193136	PortalVeinECs_C1_VWA1-AC	CD300LG
4.30192e-08	0.695608	0.643	0.458	0.00157455	PortalVeinECs_C1_VWA1-AC	UGCG
2.91203e-13	0.687047	0.732	0.528	1.06583e-08	PortalVeinECs_C1_VWA1-AC	CALD1
1.27807e-12	0.686832	0.971	0.873	4.67788e-08	PortalVeinECs_C1_VWA1-AC	MT-ND4
0.00204987	0.684139	0.318	0.218	1	PortalVeinECs_C1_VWA1-AC	MAFB
3.64801e-11	0.682419	0.67	0.444	1.33521e-06	PortalVeinECs_C1_VWA1-AC	LAMA4
5.83885e-13	0.676496	0.898	0.718	2.13708e-08	PortalVeinECs_C1_VWA1-AC	PPP1R15A
1.03679e-09	0.67429	0.632	0.458	3.79477e-05	PortalVeinECs_C1_VWA1-AC	DNAJB4
2.22898e-10	0.674046	0.874	0.725	8.1583e-06	PortalVeinECs_C1_VWA1-AC	SQSTM1
2.04568e-08	0.668369	0.718	0.592	0.00074874	PortalVeinECs_C1_VWA1-AC	ID2
3.72988e-12	0.667797	0.756	0.528	1.36517e-07	PortalVeinECs_C1_VWA1-AC	PALMD
1.09698e-09	0.66341	0.44	0.204	4.01506e-05	PortalVeinECs_C1_VWA1-AC	CDH13
2.94041e-12	0.659637	0.824	0.648	1.07622e-07	PortalVeinECs_C1_VWA1-AC	CCNL1
2.11541e-14	0.659197	0.97	0.873	7.74261e-10	PortalVeinECs_C1_VWA1-AC	IFI27
0.000393131	0.65859	0.584	0.479	1	PortalVeinECs_C1_VWA1-AC	LGALS1
2.16481e-10	0.658071	0.684	0.514	7.92341e-06	PortalVeinECs_C1_VWA1-AC	ASXL1
8.77585e-12	0.654622	0.762	0.585	3.21205e-07	PortalVeinECs_C1_VWA1-AC	JMJD1C
0.00804556	0.651928	0.388	0.31	1	PortalVeinECs_C1_VWA1-AC	CETP
0.000545284	0.648638	0.217	0.106	1	PortalVeinECs_C1_VWA1-AC	PMAIP1
3.48424e-06	0.645977	0.166	0.021	0.127527	PortalVeinECs_C1_VWA1-AC	OASL
7.22045e-05	0.643554	0.281	0.134	1	PortalVeinECs_C1_VWA1-AC	SERPINE1
0.000158562	0.636745	0.496	0.394	1	PortalVeinECs_C1_VWA1-AC	SOX7
0.00012805	0.634013	0.278	0.134	1	PortalVeinECs_C1_VWA1-AC	ANGPT2
1.30614e-11	0.633852	0.965	0.838	4.7806e-07	PortalVeinECs_C1_VWA1-AC	MT-ND2
0.000224556	0.63167	0.652	0.592	1	PortalVeinECs_C1_VWA1-AC	HLA-DRB5
5.20012e-09	0.62208	0.838	0.627	0.00019033	PortalVeinECs_C1_VWA1-AC	NR4A1
2.34541e-08	0.61795	0.913	0.817	0.000858443	PortalVeinECs_C1_VWA1-AC	MT-ND3
2.14384e-10	0.608428	0.986	0.93	7.84667e-06	PortalVeinECs_C1_VWA1-AC	MT-ND4L
4.71287e-06	0.604513	0.359	0.197	0.172496	PortalVeinECs_C1_VWA1-AC	DLL1
4.73803e-08	0.602452	0.763	0.662	0.00173417	PortalVeinECs_C1_VWA1-AC	PPFIBP1
1.57646e-08	0.602028	0.218	0.021	0.000577001	PortalVeinECs_C1_VWA1-AC	F2RL3
1.93144e-09	0.599656	0.983	0.908	7.06927e-05	PortalVeinECs_C1_VWA1-AC	MT-ATP6
4.05861e-09	0.599166	0.689	0.514	0.000148549	PortalVeinECs_C1_VWA1-AC	NDRG1
0.000819788	0.587492	0.224	0.113	1	PortalVeinECs_C1_VWA1-AC	VCAM1
1.7577e-08	0.587077	0.952	0.768	0.000643336	PortalVeinECs_C1_VWA1-AC	MT-ND5
2.16544e-06	0.585547	0.42	0.268	0.0792573	PortalVeinECs_C1_VWA1-AC	GPR146
1.74506e-10	0.58303	0.809	0.683	6.38708e-06	PortalVeinECs_C1_VWA1-AC	SERTAD1
5.21568e-06	0.581126	0.292	0.134	0.190899	PortalVeinECs_C1_VWA1-AC	NR2F1
1.18306e-09	0.57441	0.805	0.683	4.33011e-05	PortalVeinECs_C1_VWA1-AC	WWTR1
5.76996e-05	0.573741	0.216	0.085	1	PortalVeinECs_C1_VWA1-AC	AC017002.1
1.36756e-05	0.570226	0.63	0.535	0.500542	PortalVeinECs_C1_VWA1-AC	SH3BP5
4.13805e-09	0.563881	0.72	0.542	0.000151457	PortalVeinECs_C1_VWA1-AC	NRP2
0.000527025	0.563742	0.364	0.254	1	PortalVeinECs_C1_VWA1-AC	B3GNT5
3.64728e-10	0.563186	0.993	0.972	1.33494e-05	PortalVeinECs_C1_VWA1-AC	MT-CO2
0.000916754	0.561064	0.476	0.423	1	PortalVeinECs_C1_VWA1-AC	LEPROTL1
1.28674e-07	0.557381	0.45	0.275	0.00470958	PortalVeinECs_C1_VWA1-AC	CYSTM1
1.89985e-08	0.555311	0.804	0.648	0.000695364	PortalVeinECs_C1_VWA1-AC	CEBPD
2.50907e-07	0.555108	0.584	0.444	0.00918345	PortalVeinECs_C1_VWA1-AC	ITPRIP
1.7854e-08	0.555045	0.724	0.556	0.000653473	PortalVeinECs_C1_VWA1-AC	HTRA1
0.000128965	0.54634	0.418	0.296	1	PortalVeinECs_C1_VWA1-AC	CYTOR
3.49379e-12	0.536236	0.98	0.915	1.27876e-07	PortalVeinECs_C1_VWA1-AC	UBC
8.0162e-05	0.535947	0.429	0.324	1	PortalVeinECs_C1_VWA1-AC	HERC1
1.41394e-08	0.532952	0.829	0.711	0.000517516	PortalVeinECs_C1_VWA1-AC	TSC22D1
1.57428e-05	0.526821	0.453	0.31	0.576203	PortalVeinECs_C1_VWA1-AC	ZFAND2A
2.54411e-05	0.525948	0.315	0.176	0.931171	PortalVeinECs_C1_VWA1-AC	P2RY8
0.000624058	0.52199	0.805	0.775	1	PortalVeinECs_C1_VWA1-AC	MGP
1.72685e-07	0.520835	0.695	0.514	0.00632043	PortalVeinECs_C1_VWA1-AC	ICAM1
5.99264e-06	0.519082	0.33	0.169	0.219337	PortalVeinECs_C1_VWA1-AC	RASA4
3.67095e-10	0.515408	0.919	0.852	1.34361e-05	PortalVeinECs_C1_VWA1-AC	BST2
4.39495e-06	0.5108	0.485	0.331	0.160859	PortalVeinECs_C1_VWA1-AC	MYL9
1.13689e-28	0.510755	0.999	1	4.16112e-24	PortalVeinECs_C1_VWA1-AC	B2M
1.76615e-11	0.510389	0.894	0.655	6.46427e-07	PortalVeinECs_C1_VWA1-AC	VWA1
9.72171e-07	0.509871	0.592	0.437	0.0355824	PortalVeinECs_C1_VWA1-AC	CLK1
1.21908e-07	0.505569	0.351	0.155	0.00446195	PortalVeinECs_C1_VWA1-AC	TSPAN12
1.38637e-05	0.505523	0.586	0.444	0.507425	PortalVeinECs_C1_VWA1-AC	HBEGF
4.70423e-06	0.501439	0.182	0.035	0.172179	PortalVeinECs_C1_VWA1-AC	BMP4
7.15511e-05	0.500459	0.576	0.451	1	PortalVeinECs_C1_VWA1-AC	UPP1
1.39204e-06	0.491759	0.428	0.239	0.0509502	PortalVeinECs_C1_VWA1-AC	KIAA1217
3.68224e-05	0.491722	0.853	0.697	1	PortalVeinECs_C1_VWA1-AC	EMP1
8.78534e-05	0.491622	0.563	0.451	1	PortalVeinECs_C1_VWA1-AC	HLA-DMA
0.00010526	0.489441	0.561	0.465	1	PortalVeinECs_C1_VWA1-AC	PLAAT3
0.00016764	0.485027	0.399	0.275	1	PortalVeinECs_C1_VWA1-AC	YPEL2
3.87538e-08	0.483826	0.804	0.711	0.00141843	PortalVeinECs_C1_VWA1-AC	EIF5
6.07123e-11	0.482592	0.974	0.894	2.22213e-06	PortalVeinECs_C1_VWA1-AC	SPARCL1
4.49009e-07	0.482267	0.996	0.979	0.0164342	PortalVeinECs_C1_VWA1-AC	MT-CO1
1.37077e-05	0.482079	0.567	0.43	0.501714	PortalVeinECs_C1_VWA1-AC	NCOA7
0.00195109	0.481975	0.427	0.331	1	PortalVeinECs_C1_VWA1-AC	ARRDC3
0.000199036	0.481302	0.463	0.373	1	PortalVeinECs_C1_VWA1-AC	PPP1R10
2.68445e-07	0.480029	0.696	0.57	0.00982535	PortalVeinECs_C1_VWA1-AC	CSRNP1
1.29256e-05	0.478862	0.372	0.218	0.473091	PortalVeinECs_C1_VWA1-AC	ABHD5
4.5542e-09	0.475778	0.915	0.768	0.000166688	PortalVeinECs_C1_VWA1-AC	RBP7
1.10425e-07	0.475436	0.926	0.761	0.00404167	PortalVeinECs_C1_VWA1-AC	SOCS3
2.8822e-10	0.475214	0.926	0.768	1.05492e-05	PortalVeinECs_C1_VWA1-AC	TCF4
3.09701e-07	0.473848	0.601	0.444	0.0113354	PortalVeinECs_C1_VWA1-AC	JUP
2.28463e-05	0.471841	0.322	0.176	0.836196	PortalVeinECs_C1_VWA1-AC	MPZL2
2.83553e-09	0.471258	0.723	0.556	0.000103783	PortalVeinECs_C1_VWA1-AC	ITGA6
8.96576e-05	0.470254	0.422	0.289	1	PortalVeinECs_C1_VWA1-AC	STC2
5.99499e-07	0.46929	0.41	0.218	0.0219422	PortalVeinECs_C1_VWA1-AC	FOXC1
6.547e-05	0.468768	0.388	0.254	1	PortalVeinECs_C1_VWA1-AC	SDE2
1.98256e-06	0.466073	0.662	0.57	0.0725636	PortalVeinECs_C1_VWA1-AC	AFF4
1.23923e-09	0.464456	0.787	0.669	4.5357e-05	PortalVeinECs_C1_VWA1-AC	RSRP1
1.43412e-06	0.462975	0.631	0.479	0.0524902	PortalVeinECs_C1_VWA1-AC	IER5
2.06489e-05	0.46129	0.432	0.303	0.755771	PortalVeinECs_C1_VWA1-AC	FOXO1
5.93813e-06	0.460643	0.614	0.479	0.217341	PortalVeinECs_C1_VWA1-AC	TSPAN4
9.5275e-06	0.459291	0.251	0.099	0.348716	PortalVeinECs_C1_VWA1-AC	EPSTI1
0.00420943	0.459224	0.247	0.162	1	PortalVeinECs_C1_VWA1-AC	IFIT1
0.000176365	0.458897	0.364	0.254	1	PortalVeinECs_C1_VWA1-AC	PCF11
0.00152163	0.454636	0.284	0.183	1	PortalVeinECs_C1_VWA1-AC	IFIT3
6.39383e-08	0.453783	0.972	0.887	0.00234021	PortalVeinECs_C1_VWA1-AC	MT-ND1
0.000163519	0.452469	0.281	0.155	1	PortalVeinECs_C1_VWA1-AC	DDX58
0.000597245	0.451154	0.243	0.12	1	PortalVeinECs_C1_VWA1-AC	THBS1
1.07394e-08	0.446668	0.85	0.697	0.000393074	PortalVeinECs_C1_VWA1-AC	FUS
0.000181701	0.444543	0.285	0.169	1	PortalVeinECs_C1_VWA1-AC	SAMD9L
5.98032e-08	0.442591	0.983	0.908	0.00218886	PortalVeinECs_C1_VWA1-AC	IGFBP4
0.000153302	0.44203	0.684	0.521	1	PortalVeinECs_C1_VWA1-AC	SNAI1
2.26823e-05	0.440846	0.486	0.345	0.830197	PortalVeinECs_C1_VWA1-AC	ARHGAP18
0.00543102	0.440834	0.904	0.88	1	PortalVeinECs_C1_VWA1-AC	CLEC3B
1.97489e-07	0.439633	0.777	0.669	0.00722829	PortalVeinECs_C1_VWA1-AC	PSMB9
0.00257006	0.4377	0.595	0.521	1	PortalVeinECs_C1_VWA1-AC	MYADM
3.84844e-05	0.43342	0.457	0.324	1	PortalVeinECs_C1_VWA1-AC	H2AFX
0.00158477	0.431383	0.364	0.254	1	PortalVeinECs_C1_VWA1-AC	CKS2
0.000399704	0.428165	0.435	0.324	1	PortalVeinECs_C1_VWA1-AC	PCAT19
0.00047309	0.425962	0.114	0.021	1	PortalVeinECs_C1_VWA1-AC	APLN
1.78151e-08	0.425825	0.51	0.289	0.000652052	PortalVeinECs_C1_VWA1-AC	MYLIP
0.000129953	0.423884	0.334	0.197	1	PortalVeinECs_C1_VWA1-AC	NEURL1B
0.00315745	0.423397	0.139	0.056	1	PortalVeinECs_C1_VWA1-AC	CXCL3
2.57307e-05	0.423116	0.425	0.289	0.94177	PortalVeinECs_C1_VWA1-AC	IP6K2
1.1547e-10	0.422255	0.983	0.923	4.22632e-06	PortalVeinECs_C1_VWA1-AC	H3F3B
2.63133e-07	0.420025	0.741	0.585	0.00963094	PortalVeinECs_C1_VWA1-AC	SUB1
1.72044e-06	0.417566	0.965	0.915	0.0629698	PortalVeinECs_C1_VWA1-AC	HSP90AB1
0.000358076	0.416504	0.412	0.303	1	PortalVeinECs_C1_VWA1-AC	IKBIP
0.000518765	0.416102	0.36	0.254	1	PortalVeinECs_C1_VWA1-AC	GBP1
3.75157e-06	0.413527	0.211	0.056	0.137311	PortalVeinECs_C1_VWA1-AC	MATN2
1.13075e-06	0.411706	0.987	0.894	0.0413866	PortalVeinECs_C1_VWA1-AC	MT-CO3
4.07381e-05	0.410013	0.534	0.401	1	PortalVeinECs_C1_VWA1-AC	KBTBD2
0.00165085	0.40862	0.173	0.07	1	PortalVeinECs_C1_VWA1-AC	CA4
0.00015106	0.40822	0.559	0.458	1	PortalVeinECs_C1_VWA1-AC	DAB2
9.71699e-05	0.407836	0.381	0.246	1	PortalVeinECs_C1_VWA1-AC	OSBPL1A
3.38847e-12	0.407802	0.997	0.958	1.24021e-07	PortalVeinECs_C1_VWA1-AC	TMSB4X
9.70543e-05	0.404726	0.612	0.535	1	PortalVeinECs_C1_VWA1-AC	CTNND1
1.46594e-06	0.401933	0.931	0.824	0.0536549	PortalVeinECs_C1_VWA1-AC	UBB
0.00021477	0.40116	0.255	0.134	1	PortalVeinECs_C1_VWA1-AC	NOCT
1.16175e-06	0.400672	0.707	0.577	0.0425213	PortalVeinECs_C1_VWA1-AC	NECTIN2
5.38405e-06	0.400129	0.632	0.493	0.197062	PortalVeinECs_C1_VWA1-AC	GBP4
0.000454333	0.399584	0.691	0.606	1	PortalVeinECs_C1_VWA1-AC	KLF10
0.00034714	0.397865	0.486	0.366	1	PortalVeinECs_C1_VWA1-AC	RALGDS
6.54599e-05	0.39665	0.284	0.148	1	PortalVeinECs_C1_VWA1-AC	CBX4
0.000643511	0.39555	0.1	0.014	1	PortalVeinECs_C1_VWA1-AC	VEGFA
8.42607e-07	0.393833	0.738	0.641	0.0308403	PortalVeinECs_C1_VWA1-AC	IFI16
2.94239e-06	0.391288	0.861	0.697	0.107694	PortalVeinECs_C1_VWA1-AC	COL4A1
0.000134809	0.390842	0.105	0.007	1	PortalVeinECs_C1_VWA1-AC	LOX
0.000408699	0.389753	0.514	0.401	1	PortalVeinECs_C1_VWA1-AC	TCEAL9
1.15525e-06	0.387699	0.853	0.739	0.0422832	PortalVeinECs_C1_VWA1-AC	CAV1
0.000182826	0.387267	0.634	0.549	1	PortalVeinECs_C1_VWA1-AC	CTSD
0.00021472	0.386799	0.571	0.479	1	PortalVeinECs_C1_VWA1-AC	RHEB
0.00133571	0.386643	0.417	0.31	1	PortalVeinECs_C1_VWA1-AC	TSPAN15
0.00384957	0.38612	0.425	0.324	1	PortalVeinECs_C1_VWA1-AC	HOOK2
0.000466059	0.384127	0.551	0.458	1	PortalVeinECs_C1_VWA1-AC	GOLPH3
6.37384e-05	0.383989	0.252	0.12	1	PortalVeinECs_C1_VWA1-AC	GPCPD1
2.51311e-05	0.38294	0.268	0.12	0.919822	PortalVeinECs_C1_VWA1-AC	LAYN
0.000195939	0.382851	0.512	0.401	1	PortalVeinECs_C1_VWA1-AC	CDC42EP5
0.000370607	0.382264	0.305	0.183	1	PortalVeinECs_C1_VWA1-AC	HIC1
0.000104474	0.382071	0.594	0.479	1	PortalVeinECs_C1_VWA1-AC	IER5L
0.000480934	0.377244	0.471	0.373	1	PortalVeinECs_C1_VWA1-AC	DUSP23
8.6089e-06	0.376411	0.347	0.183	0.315094	PortalVeinECs_C1_VWA1-AC	LRP5
0.00063621	0.375999	0.657	0.563	1	PortalVeinECs_C1_VWA1-AC	RBBP6
1.41559e-05	0.375825	0.614	0.493	0.51812	PortalVeinECs_C1_VWA1-AC	NASP
6.63322e-06	0.373579	0.42	0.246	0.242782	PortalVeinECs_C1_VWA1-AC	HMGB2
0.00267023	0.372685	0.927	0.859	1	PortalVeinECs_C1_VWA1-AC	PLPP1
0.00117363	0.370997	0.973	0.965	1	PortalVeinECs_C1_VWA1-AC	CD74
0.000607736	0.369019	0.381	0.275	1	PortalVeinECs_C1_VWA1-AC	IRF2BP2
0.00131324	0.367497	0.522	0.451	1	PortalVeinECs_C1_VWA1-AC	ARIH1
4.08318e-07	0.364659	0.247	0.063	0.0149448	PortalVeinECs_C1_VWA1-AC	SIK1B
0.000785932	0.364402	0.636	0.549	1	PortalVeinECs_C1_VWA1-AC	NPC2
8.63663e-05	0.363214	0.515	0.387	1	PortalVeinECs_C1_VWA1-AC	CTSZ
1.04996e-05	0.362811	0.261	0.106	0.384297	PortalVeinECs_C1_VWA1-AC	P3H2
0.000125538	0.362326	0.551	0.458	1	PortalVeinECs_C1_VWA1-AC	NFE2L2
2.67737e-06	0.362102	0.824	0.732	0.0979943	PortalVeinECs_C1_VWA1-AC	WSB1
0.000790193	0.361766	0.279	0.169	1	PortalVeinECs_C1_VWA1-AC	TMEM150C
3.52517e-06	0.361609	0.976	0.88	0.129025	PortalVeinECs_C1_VWA1-AC	JUNB
7.35658e-07	0.360904	0.789	0.62	0.0269258	PortalVeinECs_C1_VWA1-AC	NRP1
0.000203023	0.359451	0.676	0.57	1	PortalVeinECs_C1_VWA1-AC	TNFSF10
9.37951e-05	0.358421	0.668	0.585	1	PortalVeinECs_C1_VWA1-AC	ATF4
3.67811e-05	0.358035	0.199	0.063	1	PortalVeinECs_C1_VWA1-AC	KHDRBS3
9.25622e-05	0.357643	0.832	0.739	1	PortalVeinECs_C1_VWA1-AC	YBX3
0.00168504	0.357417	0.724	0.655	1	PortalVeinECs_C1_VWA1-AC	HLA-DPB1
0.00879615	0.357283	0.442	0.401	1	PortalVeinECs_C1_VWA1-AC	NXT1
0.000637639	0.356928	0.203	0.099	1	PortalVeinECs_C1_VWA1-AC	BDKRB2
0.000236721	0.356808	0.26	0.134	1	PortalVeinECs_C1_VWA1-AC	ABHD6
1.47812e-07	0.356254	0.946	0.873	0.00541005	PortalVeinECs_C1_VWA1-AC	MYL12A
0.00258159	0.355067	0.287	0.197	1	PortalVeinECs_C1_VWA1-AC	PPP1R35
0.000414477	0.353979	0.47	0.359	1	PortalVeinECs_C1_VWA1-AC	CDKN1B
0.000287327	0.353961	0.201	0.085	1	PortalVeinECs_C1_VWA1-AC	SERTAD4-AS1
2.60919e-05	0.352918	0.482	0.338	0.95499	PortalVeinECs_C1_VWA1-AC	ZC3HAV1
0.000158934	0.351678	0.481	0.345	1	PortalVeinECs_C1_VWA1-AC	LAMB1
9.68032e-08	0.351118	0.976	0.951	0.00354309	PortalVeinECs_C1_VWA1-AC	MYL6
0.00014245	0.351024	0.341	0.197	1	PortalVeinECs_C1_VWA1-AC	TMEM140
0.0004256	0.349628	0.494	0.387	1	PortalVeinECs_C1_VWA1-AC	TSC22D2
0.000678825	0.349575	0.235	0.12	1	PortalVeinECs_C1_VWA1-AC	SLC10A6
2.99068e-05	0.34756	0.689	0.57	1	PortalVeinECs_C1_VWA1-AC	CLEC2B
0.00153516	0.347486	0.362	0.268	1	PortalVeinECs_C1_VWA1-AC	PLEKHO2
0.000146696	0.346905	0.22	0.092	1	PortalVeinECs_C1_VWA1-AC	AKR1C3
4.17787e-07	0.346069	0.544	0.359	0.0152914	PortalVeinECs_C1_VWA1-AC	SOD2
9.96649e-08	0.344256	0.866	0.739	0.00364783	PortalVeinECs_C1_VWA1-AC	FCGRT
0.00128119	0.343969	0.458	0.338	1	PortalVeinECs_C1_VWA1-AC	PRSS23
1.2205e-05	0.341546	0.805	0.655	0.446716	PortalVeinECs_C1_VWA1-AC	TM4SF18
8.43139e-05	0.341353	0.463	0.331	1	PortalVeinECs_C1_VWA1-AC	SLC29A1
0.0013018	0.341347	0.23	0.127	1	PortalVeinECs_C1_VWA1-AC	BCL2L11
0.00095066	0.341233	0.571	0.472	1	PortalVeinECs_C1_VWA1-AC	RSF1
0.00388988	0.339612	0.561	0.5	1	PortalVeinECs_C1_VWA1-AC	LGALS3
0.00102075	0.3386	0.615	0.556	1	PortalVeinECs_C1_VWA1-AC	ANP32B
0.00133068	0.33848	0.278	0.169	1	PortalVeinECs_C1_VWA1-AC	ITGB5
0.00253972	0.338311	0.762	0.69	1	PortalVeinECs_C1_VWA1-AC	ZFP36L2
2.76083e-05	0.337932	0.693	0.563	1	PortalVeinECs_C1_VWA1-AC	SRSF2
0.000471474	0.337382	0.9	0.775	1	PortalVeinECs_C1_VWA1-AC	LMNA
1.66506e-05	0.336805	0.72	0.57	0.60943	PortalVeinECs_C1_VWA1-AC	DDX3X
0.00447988	0.336537	0.337	0.246	1	PortalVeinECs_C1_VWA1-AC	SLC40A1
0.000694315	0.336429	0.27	0.155	1	PortalVeinECs_C1_VWA1-AC	ZNF521
0.00216821	0.335986	0.33	0.239	1	PortalVeinECs_C1_VWA1-AC	ZFYVE21
0.00271185	0.335894	0.321	0.225	1	PortalVeinECs_C1_VWA1-AC	MYO10
3.30055e-06	0.334196	0.77	0.577	0.120803	PortalVeinECs_C1_VWA1-AC	SRSF5
0.000562757	0.333387	0.343	0.232	1	PortalVeinECs_C1_VWA1-AC	ODF3B
0.00155962	0.333354	0.572	0.507	1	PortalVeinECs_C1_VWA1-AC	FERMT2
3.74206e-05	0.330672	0.429	0.275	1	PortalVeinECs_C1_VWA1-AC	CTSH
0.000808418	0.329965	0.152	0.056	1	PortalVeinECs_C1_VWA1-AC	QPCT
0.000132903	0.329274	0.844	0.718	1	PortalVeinECs_C1_VWA1-AC	ETS1
6.05456e-05	0.328408	0.262	0.12	1	PortalVeinECs_C1_VWA1-AC	PDE4B
3.16675e-05	0.328341	0.494	0.38	1	PortalVeinECs_C1_VWA1-AC	ODF2L
0.00106065	0.328042	0.721	0.683	1	PortalVeinECs_C1_VWA1-AC	GAS6
1.77096e-05	0.327198	0.659	0.556	0.648189	PortalVeinECs_C1_VWA1-AC	KMT2E
0.00870465	0.327081	0.788	0.725	1	PortalVeinECs_C1_VWA1-AC	SARAF
5.27224e-05	0.326126	0.569	0.451	1	PortalVeinECs_C1_VWA1-AC	PPIG
0.00344102	0.325634	0.476	0.394	1	PortalVeinECs_C1_VWA1-AC	TFPI
1.54504e-06	0.324766	0.637	0.507	0.0565501	PortalVeinECs_C1_VWA1-AC	EPC1
0.000123949	0.324402	0.703	0.62	1	PortalVeinECs_C1_VWA1-AC	SLC38A2
0.00053778	0.322294	0.535	0.444	1	PortalVeinECs_C1_VWA1-AC	FOSL2
5.20942e-10	0.322087	0.993	0.965	1.9067e-05	PortalVeinECs_C1_VWA1-AC	HLA-E
0.000838128	0.32177	0.33	0.211	1	PortalVeinECs_C1_VWA1-AC	MARCH3
5.4468e-06	0.321296	0.21	0.056	0.199358	PortalVeinECs_C1_VWA1-AC	CCDC80
0.00109554	0.32026	0.44	0.359	1	PortalVeinECs_C1_VWA1-AC	BAZ1A
0.0026234	0.319244	0.367	0.254	1	PortalVeinECs_C1_VWA1-AC	PMEPA1
4.98724e-05	0.319201	0.893	0.789	1	PortalVeinECs_C1_VWA1-AC	DNAJB1
0.000162521	0.319028	0.659	0.585	1	PortalVeinECs_C1_VWA1-AC	LIMCH1
0.000242135	0.318625	0.412	0.275	1	PortalVeinECs_C1_VWA1-AC	ABCG1
0.00253126	0.316967	0.552	0.486	1	PortalVeinECs_C1_VWA1-AC	VKORC1
0.00127162	0.316864	0.699	0.585	1	PortalVeinECs_C1_VWA1-AC	ZFAS1
0.000299187	0.31653	0.824	0.697	1	PortalVeinECs_C1_VWA1-AC	COL4A2
9.80158e-05	0.315696	0.691	0.57	1	PortalVeinECs_C1_VWA1-AC	ATP6V1G1
0.000128125	0.314994	0.426	0.296	1	PortalVeinECs_C1_VWA1-AC	UVRAG
0.000183803	0.31491	0.395	0.282	1	PortalVeinECs_C1_VWA1-AC	SERTAD3
0.000596589	0.314796	0.594	0.514	1	PortalVeinECs_C1_VWA1-AC	TOP1
6.0026e-05	0.313773	0.682	0.556	1	PortalVeinECs_C1_VWA1-AC	CAVIN2
0.000113568	0.312783	0.482	0.345	1	PortalVeinECs_C1_VWA1-AC	MYO6
0.00307723	0.312667	0.437	0.345	1	PortalVeinECs_C1_VWA1-AC	TMEM70
2.29503e-05	0.311544	0.898	0.817	0.840002	PortalVeinECs_C1_VWA1-AC	ARHGAP29
0.00999043	0.310716	0.476	0.408	1	PortalVeinECs_C1_VWA1-AC	BAZ2B
0.00110043	0.310656	0.323	0.225	1	PortalVeinECs_C1_VWA1-AC	REV3L
0.00297481	0.310452	0.353	0.254	1	PortalVeinECs_C1_VWA1-AC	SIAH1
1.72576e-06	0.309844	0.573	0.415	0.0631644	PortalVeinECs_C1_VWA1-AC	ELF1
0.00645262	0.309187	0.429	0.359	1	PortalVeinECs_C1_VWA1-AC	ITSN2
0.000413725	0.308664	0.532	0.43	1	PortalVeinECs_C1_VWA1-AC	RAB5A
2.37577e-05	0.30682	0.738	0.62	0.869555	PortalVeinECs_C1_VWA1-AC	SEPTIN7
0.00633447	0.305425	0.431	0.359	1	PortalVeinECs_C1_VWA1-AC	ETFB
0.00406412	0.305414	0.263	0.169	1	PortalVeinECs_C1_VWA1-AC	CNKSR3
0.00866163	0.304716	0.275	0.19	1	PortalVeinECs_C1_VWA1-AC	METRNL
0.000816545	0.304319	0.528	0.458	1	PortalVeinECs_C1_VWA1-AC	GCC2
0.00378806	0.303473	0.267	0.176	1	PortalVeinECs_C1_VWA1-AC	SCML1
7.80386e-05	0.302496	0.676	0.577	1	PortalVeinECs_C1_VWA1-AC	RSRC2
0.0068479	0.302323	0.325	0.232	1	PortalVeinECs_C1_VWA1-AC	LXN
0.0050638	0.301715	0.242	0.162	1	PortalVeinECs_C1_VWA1-AC	ZMYM5
9.31355e-06	0.298809	0.133	0.007	0.340885	PortalVeinECs_C1_VWA1-AC	LEF1
0.00441634	0.29863	0.352	0.254	1	PortalVeinECs_C1_VWA1-AC	CNOT6L
0.00307152	0.298405	0.59	0.528	1	PortalVeinECs_C1_VWA1-AC	EPHX1
0.00928337	0.298319	0.276	0.197	1	PortalVeinECs_C1_VWA1-AC	LATS2
0.00190615	0.298064	0.249	0.141	1	PortalVeinECs_C1_VWA1-AC	CFH
0.00909595	0.2966	0.465	0.401	1	PortalVeinECs_C1_VWA1-AC	INTS6
3.92738e-08	0.29616	0.999	0.972	0.00143746	PortalVeinECs_C1_VWA1-AC	HLA-B
2.45105e-05	0.296001	0.563	0.423	0.897108	PortalVeinECs_C1_VWA1-AC	PML
0.00381769	0.294111	0.273	0.176	1	PortalVeinECs_C1_VWA1-AC	SLC25A25
0.00638199	0.293921	0.262	0.176	1	PortalVeinECs_C1_VWA1-AC	DIS3
0.0001533	0.293637	0.28	0.134	1	PortalVeinECs_C1_VWA1-AC	COL8A1
0.000209251	0.293248	0.759	0.648	1	PortalVeinECs_C1_VWA1-AC	HLA-F
0.00422076	0.29199	0.449	0.352	1	PortalVeinECs_C1_VWA1-AC	PCDH12
0.007422	0.291821	0.55	0.486	1	PortalVeinECs_C1_VWA1-AC	CHMP5
4.67753e-06	0.290984	0.625	0.486	0.171202	PortalVeinECs_C1_VWA1-AC	ARID4B
0.000176913	0.290976	0.52	0.408	1	PortalVeinECs_C1_VWA1-AC	BNIP3L
5.22415e-06	0.289882	0.787	0.704	0.191209	PortalVeinECs_C1_VWA1-AC	EIF4A2
0.000621035	0.28986	0.579	0.486	1	PortalVeinECs_C1_VWA1-AC	IFRD1
0.00478059	0.289077	0.292	0.197	1	PortalVeinECs_C1_VWA1-AC	EEA1
0.00358206	0.288993	0.297	0.197	1	PortalVeinECs_C1_VWA1-AC	TOPORS
0.00343452	0.28835	0.288	0.19	1	PortalVeinECs_C1_VWA1-AC	MIR22HG
0.00847331	0.287215	0.424	0.359	1	PortalVeinECs_C1_VWA1-AC	TMEM205
0.00363243	0.287038	0.371	0.275	1	PortalVeinECs_C1_VWA1-AC	RELB
0.000266559	0.286571	0.26	0.127	1	PortalVeinECs_C1_VWA1-AC	BTN3A3
0.000226321	0.285615	0.65	0.514	1	PortalVeinECs_C1_VWA1-AC	RBM3
1.98068e-05	0.284826	0.126	0.007	0.72495	PortalVeinECs_C1_VWA1-AC	ULBP2
0.00303224	0.283746	0.356	0.275	1	PortalVeinECs_C1_VWA1-AC	ARL13B
0.00582423	0.283612	0.147	0.07	1	PortalVeinECs_C1_VWA1-AC	GPM6A
0.00143447	0.282511	0.425	0.331	1	PortalVeinECs_C1_VWA1-AC	ARL5B
5.6111e-05	0.281807	0.764	0.599	1	PortalVeinECs_C1_VWA1-AC	SRSF3
0.00105056	0.281781	0.683	0.563	1	PortalVeinECs_C1_VWA1-AC	H1FX
0.000993178	0.281496	0.23	0.12	1	PortalVeinECs_C1_VWA1-AC	OAS3
0.000752203	0.281255	0.684	0.577	1	PortalVeinECs_C1_VWA1-AC	TMBIM4
1.55105e-05	0.281203	0.503	0.373	0.567698	PortalVeinECs_C1_VWA1-AC	CARD16
0.00070439	0.281166	0.698	0.613	1	PortalVeinECs_C1_VWA1-AC	DDX24
0.00032776	0.281166	0.511	0.38	1	PortalVeinECs_C1_VWA1-AC	CPD
1.68512e-05	0.280474	0.663	0.577	0.616771	PortalVeinECs_C1_VWA1-AC	MAP1LC3B
6.87844e-06	0.27888	0.139	0.007	0.251758	PortalVeinECs_C1_VWA1-AC	LNX1
0.00047217	0.278879	0.967	0.845	1	PortalVeinECs_C1_VWA1-AC	ENG
0.0094245	0.277959	0.615	0.542	1	PortalVeinECs_C1_VWA1-AC	IL3RA
0.00883055	0.277123	0.283	0.204	1	PortalVeinECs_C1_VWA1-AC	OAS2
7.72341e-05	0.275406	0.627	0.514	1	PortalVeinECs_C1_VWA1-AC	RBM25
2.79636e-06	0.274797	0.831	0.739	0.10235	PortalVeinECs_C1_VWA1-AC	RBM39
6.3585e-05	0.274615	0.158	0.035	1	PortalVeinECs_C1_VWA1-AC	SYNM
0.00341936	0.273998	0.909	0.789	1	PortalVeinECs_C1_VWA1-AC	MT-ATP8
0.00519311	0.273215	0.289	0.197	1	PortalVeinECs_C1_VWA1-AC	RAB4B
0.00538422	0.273151	0.514	0.43	1	PortalVeinECs_C1_VWA1-AC	DYNLT1
0.00204064	0.272842	0.752	0.704	1	PortalVeinECs_C1_VWA1-AC	LPAR6
0.00870799	0.272561	0.21	0.134	1	PortalVeinECs_C1_VWA1-AC	RRN3
0.000913392	0.271583	0.205	0.099	1	PortalVeinECs_C1_VWA1-AC	CDC42SE2
0.00592729	0.270768	0.218	0.127	1	PortalVeinECs_C1_VWA1-AC	HERC5
0.000224937	0.269965	0.716	0.613	1	PortalVeinECs_C1_VWA1-AC	HNRNPA0
0.000303701	0.269034	0.54	0.408	1	PortalVeinECs_C1_VWA1-AC	UBE2S
0.00261071	0.267597	0.564	0.451	1	PortalVeinECs_C1_VWA1-AC	REX1BD
0.00200294	0.267121	0.57	0.493	1	PortalVeinECs_C1_VWA1-AC	ACAP2
0.00166201	0.266611	0.727	0.613	1	PortalVeinECs_C1_VWA1-AC	HSPH1
0.000891527	0.266602	0.134	0.042	1	PortalVeinECs_C1_VWA1-AC	TSPAN5
0.00060098	0.266524	0.303	0.176	1	PortalVeinECs_C1_VWA1-AC	PTPRE
3.61969e-05	0.26453	0.995	0.951	1	PortalVeinECs_C1_VWA1-AC	HLA-C
0.00885922	0.264422	0.605	0.5	1	PortalVeinECs_C1_VWA1-AC	MYO1E
0.003283	0.264196	0.301	0.204	1	PortalVeinECs_C1_VWA1-AC	JMJD6
0.000202496	0.263911	0.547	0.423	1	PortalVeinECs_C1_VWA1-AC	CDC42EP3
0.000212911	0.2634	0.604	0.493	1	PortalVeinECs_C1_VWA1-AC	CTSL
0.00143902	0.262147	0.246	0.134	1	PortalVeinECs_C1_VWA1-AC	AMOTL2
0.0067102	0.261808	0.373	0.296	1	PortalVeinECs_C1_VWA1-AC	LOXL2
0.000582335	0.261413	0.616	0.514	1	PortalVeinECs_C1_VWA1-AC	CCDC50
0.000303883	0.260962	0.569	0.472	1	PortalVeinECs_C1_VWA1-AC	EHD4
4.83032e-06	0.259581	0.985	0.965	0.176795	PortalVeinECs_C1_VWA1-AC	EIF1
0.00627743	0.259048	0.234	0.148	1	PortalVeinECs_C1_VWA1-AC	DCP1A
0.000110975	0.258767	0.372	0.225	1	PortalVeinECs_C1_VWA1-AC	MAP3K8
4.31752e-05	0.25856	0.773	0.676	1	PortalVeinECs_C1_VWA1-AC	NFIB
0.00128273	0.2583	0.328	0.218	1	PortalVeinECs_C1_VWA1-AC	SMC4
0.00311605	0.25716	0.318	0.218	1	PortalVeinECs_C1_VWA1-AC	DENND3
0.000728917	0.256665	0.121	0.028	1	PortalVeinECs_C1_VWA1-AC	AC084740.1
0.00534002	0.255274	0.205	0.12	1	PortalVeinECs_C1_VWA1-AC	CTSO
0.00109484	0.254441	0.685	0.592	1	PortalVeinECs_C1_VWA1-AC	UBXN4
0.00223006	0.253593	0.701	0.655	1	PortalVeinECs_C1_VWA1-AC	TMEM88
0.00186974	0.253435	0.17	0.07	1	PortalVeinECs_C1_VWA1-AC	TSHZ2
0.00958969	0.253082	0.252	0.169	1	PortalVeinECs_C1_VWA1-AC	SLC30A7
0.00127796	0.252902	0.459	0.352	1	PortalVeinECs_C1_VWA1-AC	UBE2H
0.00390494	0.252623	0.355	0.261	1	PortalVeinECs_C1_VWA1-AC	MCF2L
0.00881989	0.252551	0.303	0.218	1	PortalVeinECs_C1_VWA1-AC	CREM
0.00152565	0.252038	0.212	0.113	1	PortalVeinECs_C1_VWA1-AC	TP53BP2
0.000728049	0.251611	0.428	0.324	1	PortalVeinECs_C1_VWA1-AC	MAN1A1
0.000462506	0.251135	0.619	0.514	1	PortalVeinECs_C1_VWA1-AC	BEX3
