# Supplementary material for: Single‐cell landscape of the intrahepatic ecosystem in alcohol‐related liver disease
Source: Clin Transl Med. 2025 Jan 20;15(1):e70198. doi: 10.1002/ctm2.70198 (PMC11746962; doi:10.1002/ctm2.70198)
Supplement: Supplementary file 10 — Supporting Information [file CTM2-15-e70198-s008.xlsx]

## Sheet: PortalVeinECs_C2-AHvsL-AH high
p_val	avg_log2FC	pct.1	pct.2	p_val_adj	cluster	gene
1.87066e-59	2.01506	0.992	0.887	6.8468e-55	PortalVeinECs_C2_ACKR1-AH	RPL41
5.91966e-12	1.62956	0.512	0.242	2.16665e-07	PortalVeinECs_C2_ACKR1-AH	SELE
9.58905e-51	1.57663	0.984	0.834	3.50969e-46	PortalVeinECs_C2_ACKR1-AH	RPS26
3.04934e-12	1.5211	0.772	0.585	1.11609e-07	PortalVeinECs_C2_ACKR1-AH	HSPA5
1.14054e-15	1.47107	0.171	0.024	4.17449e-11	PortalVeinECs_C2_ACKR1-AH	LYPD2
2.61208e-15	1.2877	0.374	0.112	9.56049e-11	PortalVeinECs_C2_ACKR1-AH	ACKR1
0.00034008	1.12253	0.179	0.081	1	PortalVeinECs_C2_ACKR1-AH	IGF2
9.33357e-11	1.04447	0.732	0.487	3.41618e-06	PortalVeinECs_C2_ACKR1-AH	SERPINB1
2.17332e-32	1.03359	0.366	0.052	7.95458e-28	PortalVeinECs_C2_ACKR1-AH	INMT
3.13772e-18	0.900208	0.943	0.897	1.14844e-13	PortalVeinECs_C2_ACKR1-AH	RPLP0
9.66536e-08	0.900023	0.943	0.9	0.00353762	PortalVeinECs_C2_ACKR1-AH	TIMP1
1.05502e-07	0.848047	0.146	0.038	0.00386149	PortalVeinECs_C2_ACKR1-AH	TAGLN
5.71945e-07	0.822794	0.138	0.038	0.0209338	PortalVeinECs_C2_ACKR1-AH	RSPO3
6.79545e-12	0.808909	0.154	0.027	2.4872e-07	PortalVeinECs_C2_ACKR1-AH	S100A9
0.000737173	0.790483	0.358	0.22	1	PortalVeinECs_C2_ACKR1-AH	FABP5
1.00528e-11	0.775309	0.911	0.804	3.67941e-07	PortalVeinECs_C2_ACKR1-AH	KLF2
2.02539e-07	0.762314	0.675	0.452	0.00741312	PortalVeinECs_C2_ACKR1-AH	C2CD4B
4.23436e-05	0.759592	0.732	0.572	1	PortalVeinECs_C2_ACKR1-AH	DEPP1
2.93994e-18	0.745458	0.228	0.036	1.07605e-13	PortalVeinECs_C2_ACKR1-AH	S100A8
0.00362717	0.728224	0.13	0.061	1	PortalVeinECs_C2_ACKR1-AH	POSTN
6.26604e-16	0.702728	0.919	0.773	2.29343e-11	PortalVeinECs_C2_ACKR1-AH	RPS29
2.81387e-10	0.681348	0.715	0.46	1.0299e-05	PortalVeinECs_C2_ACKR1-AH	ROMO1
5.22539e-21	0.660521	0.967	0.927	1.91254e-16	PortalVeinECs_C2_ACKR1-AH	RPL37A
1.25637e-12	0.65886	0.341	0.111	4.59843e-08	PortalVeinECs_C2_ACKR1-AH	NNMT
6.22164e-10	0.641954	0.772	0.511	2.27718e-05	PortalVeinECs_C2_ACKR1-AH	ACTN1
1.60426e-16	0.616843	0.748	0.33	5.87175e-12	PortalVeinECs_C2_ACKR1-AH	HIST1H4C
8.56412e-05	0.614756	0.618	0.431	1	PortalVeinECs_C2_ACKR1-AH	MYC
1.10532e-15	0.613478	0.967	0.904	4.04558e-11	PortalVeinECs_C2_ACKR1-AH	GAPDH
1.65303e-07	0.612528	0.837	0.67	0.00605027	PortalVeinECs_C2_ACKR1-AH	S100A6
0.00062981	0.610116	0.715	0.621	1	PortalVeinECs_C2_ACKR1-AH	CXCL2
7.55016e-12	0.606454	0.244	0.065	2.76343e-07	PortalVeinECs_C2_ACKR1-AH	CTSC
2.05741e-11	0.604224	0.358	0.123	7.53033e-07	PortalVeinECs_C2_ACKR1-AH	VWA1
0.000440505	0.599911	0.154	0.066	1	PortalVeinECs_C2_ACKR1-AH	G0S2
2.47842e-09	0.586541	0.724	0.413	9.07127e-05	PortalVeinECs_C2_ACKR1-AH	IL1R1
4.68638e-11	0.581581	0.927	0.745	1.71526e-06	PortalVeinECs_C2_ACKR1-AH	EEF1B2
2.86882e-08	0.578554	0.22	0.069	0.00105002	PortalVeinECs_C2_ACKR1-AH	SAA1
1.63299e-09	0.575386	0.642	0.361	5.97689e-05	PortalVeinECs_C2_ACKR1-AH	CDK2AP1
9.54946e-05	0.574347	0.829	0.72	1	PortalVeinECs_C2_ACKR1-AH	ENG
3.64186e-17	0.569548	0.976	0.962	1.33296e-12	PortalVeinECs_C2_ACKR1-AH	RPL39
5.5016e-10	0.567985	0.837	0.596	2.01364e-05	PortalVeinECs_C2_ACKR1-AH	PRCP
2.83792e-13	0.567217	0.943	0.891	1.03871e-08	PortalVeinECs_C2_ACKR1-AH	RPL36A
8.79687e-06	0.559933	0.488	0.278	0.321974	PortalVeinECs_C2_ACKR1-AH	LTC4S
1.15029e-12	0.559481	0.268	0.071	4.21019e-08	PortalVeinECs_C2_ACKR1-AH	MCTP1
1.08528e-05	0.555799	0.667	0.438	0.397224	PortalVeinECs_C2_ACKR1-AH	FCN3
3.88746e-17	0.553625	1	0.969	1.42285e-12	PortalVeinECs_C2_ACKR1-AH	RPL37
0.000180741	0.550611	0.52	0.335	1	PortalVeinECs_C2_ACKR1-AH	ACP5
1.76564e-11	0.542758	0.293	0.088	6.46243e-07	PortalVeinECs_C2_ACKR1-AH	GJA1
2.46214e-11	0.541192	0.545	0.25	9.01167e-07	PortalVeinECs_C2_ACKR1-AH	SLC25A25
8.44808e-10	0.53743	0.902	0.702	3.09208e-05	PortalVeinECs_C2_ACKR1-AH	RPS17
1.55535e-09	0.52793	0.553	0.283	5.69274e-05	PortalVeinECs_C2_ACKR1-AH	DUSP23
6.87241e-08	0.525295	0.837	0.677	0.00251537	PortalVeinECs_C2_ACKR1-AH	ELOB
2.9328e-06	0.524815	0.878	0.729	0.107343	PortalVeinECs_C2_ACKR1-AH	CEBPD
2.68846e-09	0.509679	0.943	0.851	9.84004e-05	PortalVeinECs_C2_ACKR1-AH	ATP5F1E
6.39532e-11	0.508441	0.943	0.809	2.34075e-06	PortalVeinECs_C2_ACKR1-AH	RPSA
1.73924e-05	0.504659	0.675	0.491	0.636579	PortalVeinECs_C2_ACKR1-AH	SOX4
0.000979001	0.502514	0.504	0.343	1	PortalVeinECs_C2_ACKR1-AH	FOXC1
2.18528e-14	0.493764	0.423	0.141	7.99835e-10	PortalVeinECs_C2_ACKR1-AH	SLC29A1
0.000139648	0.485271	0.78	0.704	1	PortalVeinECs_C2_ACKR1-AH	KLF4
2.14206e-06	0.484039	0.431	0.218	0.0784017	PortalVeinECs_C2_ACKR1-AH	CAT
5.8902e-08	0.477777	0.488	0.246	0.00215587	PortalVeinECs_C2_ACKR1-AH	NFIL3
0.000145102	0.475756	0.87	0.844	1	PortalVeinECs_C2_ACKR1-AH	HSP90B1
4.24405e-06	0.472453	0.919	0.864	0.155336	PortalVeinECs_C2_ACKR1-AH	FKBP1A
7.08053e-05	0.468184	0.821	0.681	1	PortalVeinECs_C2_ACKR1-AH	KLF6
0.0084463	0.467937	0.463	0.338	1	PortalVeinECs_C2_ACKR1-AH	HIPK2
2.65979e-07	0.465311	0.724	0.463	0.0097351	PortalVeinECs_C2_ACKR1-AH	LIMS2
3.71209e-07	0.464449	0.423	0.206	0.0135866	PortalVeinECs_C2_ACKR1-AH	SC5D
0.000141608	0.457765	0.837	0.703	1	PortalVeinECs_C2_ACKR1-AH	SPARC
0.00145765	0.442294	0.789	0.687	1	PortalVeinECs_C2_ACKR1-AH	SLC2A3
2.26569e-05	0.439436	0.431	0.256	0.829265	PortalVeinECs_C2_ACKR1-AH	ADAMTS9
0.000805632	0.43883	0.561	0.376	1	PortalVeinECs_C2_ACKR1-AH	SLCO2A1
1.40081e-06	0.438135	0.886	0.69	0.051271	PortalVeinECs_C2_ACKR1-AH	TUBB
5.11322e-08	0.437713	0.577	0.293	0.00187149	PortalVeinECs_C2_ACKR1-AH	RNF145
0.00111345	0.436132	0.78	0.685	1	PortalVeinECs_C2_ACKR1-AH	EGR1
2.42273e-08	0.434848	0.911	0.735	0.000886742	PortalVeinECs_C2_ACKR1-AH	YBX1
5.16895e-05	0.434317	0.87	0.683	1	PortalVeinECs_C2_ACKR1-AH	TXNIP
1.19131e-07	0.431941	0.715	0.479	0.00436032	PortalVeinECs_C2_ACKR1-AH	APRT
7.04429e-07	0.430983	0.61	0.374	0.0257828	PortalVeinECs_C2_ACKR1-AH	C4orf48
2.50949e-07	0.43022	0.488	0.244	0.00918498	PortalVeinECs_C2_ACKR1-AH	PPIC
8.05833e-14	0.425252	0.967	0.94	2.94943e-09	PortalVeinECs_C2_ACKR1-AH	RPS21
0.000159466	0.424896	0.626	0.431	1	PortalVeinECs_C2_ACKR1-AH	RPL22L1
1.00114e-07	0.417608	0.626	0.358	0.00366426	PortalVeinECs_C2_ACKR1-AH	ATP5MF
7.26375e-07	0.417456	0.902	0.809	0.026586	PortalVeinECs_C2_ACKR1-AH	MIF
2.86544e-06	0.416917	0.398	0.196	0.104878	PortalVeinECs_C2_ACKR1-AH	NFYB
2.46346e-10	0.414349	0.683	0.359	9.0165e-06	PortalVeinECs_C2_ACKR1-AH	NDUFB1
8.30257e-05	0.413474	0.911	0.74	1	PortalVeinECs_C2_ACKR1-AH	TUBA1B
3.01735e-07	0.408933	0.707	0.436	0.0110438	PortalVeinECs_C2_ACKR1-AH	AHR
1.03324e-06	0.403996	0.772	0.566	0.0378177	PortalVeinECs_C2_ACKR1-AH	ARPC1B
9.27932e-08	0.403921	0.959	0.947	0.00339633	PortalVeinECs_C2_ACKR1-AH	RPS2
0.000193963	0.396946	0.789	0.607	1	PortalVeinECs_C2_ACKR1-AH	ATF3
6.82986e-11	0.39671	0.984	0.957	2.4998e-06	PortalVeinECs_C2_ACKR1-AH	RPS27
0.00437707	0.393823	0.122	0.058	1	PortalVeinECs_C2_ACKR1-AH	RBP7
0.00045328	0.392097	0.195	0.091	1	PortalVeinECs_C2_ACKR1-AH	ACKR3
3.00211e-08	0.38799	0.301	0.113	0.0010988	PortalVeinECs_C2_ACKR1-AH	GTF2A1
4.73169e-06	0.387092	0.813	0.611	0.173185	PortalVeinECs_C2_ACKR1-AH	UQCR11
1.16633e-06	0.385695	0.618	0.399	0.0426887	PortalVeinECs_C2_ACKR1-AH	SNHG5
0.000101017	0.385691	0.602	0.39	1	PortalVeinECs_C2_ACKR1-AH	C1orf21
1.83928e-06	0.385125	0.626	0.395	0.0673194	PortalVeinECs_C2_ACKR1-AH	AC020916.1
2.08204e-08	0.382627	0.439	0.199	0.000762049	PortalVeinECs_C2_ACKR1-AH	SNHG15
1.60186e-05	0.381443	0.618	0.368	0.586298	PortalVeinECs_C2_ACKR1-AH	PINK1
0.00714794	0.380217	0.78	0.622	1	PortalVeinECs_C2_ACKR1-AH	HIF1A
3.13973e-09	0.379577	0.463	0.212	0.000114917	PortalVeinECs_C2_ACKR1-AH	CAVIN3
0.000623224	0.37957	0.748	0.593	1	PortalVeinECs_C2_ACKR1-AH	CDKN1A
3.35971e-06	0.378515	0.902	0.763	0.122969	PortalVeinECs_C2_ACKR1-AH	PABPC1
1.83462e-13	0.378353	0.122	0.014	6.7149e-09	PortalVeinECs_C2_ACKR1-AH	PKHD1L1
0.00803964	0.375452	0.772	0.612	1	PortalVeinECs_C2_ACKR1-AH	LIFR
0.000368971	0.371666	0.439	0.262	1	PortalVeinECs_C2_ACKR1-AH	NES
0.000366668	0.371011	0.732	0.541	1	PortalVeinECs_C2_ACKR1-AH	RAB11A
3.99769e-05	0.369682	0.65	0.399	1	PortalVeinECs_C2_ACKR1-AH	SCP2
6.24461e-06	0.369549	0.163	0.055	0.228559	PortalVeinECs_C2_ACKR1-AH	HDAC6
3.82785e-05	0.368819	0.659	0.441	1	PortalVeinECs_C2_ACKR1-AH	ALPL
0.000104485	0.366935	0.691	0.473	1	PortalVeinECs_C2_ACKR1-AH	COX7B
0.000211312	0.366524	0.829	0.615	1	PortalVeinECs_C2_ACKR1-AH	DLC1
1.77537e-08	0.365991	0.699	0.42	0.000649804	PortalVeinECs_C2_ACKR1-AH	ATP5ME
3.22947e-07	0.365972	0.48	0.247	0.0118202	PortalVeinECs_C2_ACKR1-AH	ARID5A
7.53366e-07	0.364894	0.935	0.899	0.027574	PortalVeinECs_C2_ACKR1-AH	RPL21
9.74691e-05	0.364125	0.528	0.325	1	PortalVeinECs_C2_ACKR1-AH	FAM110D
1.81811e-06	0.364111	0.927	0.799	0.0665447	PortalVeinECs_C2_ACKR1-AH	HSPA8
6.89508e-08	0.363863	0.911	0.85	0.00252367	PortalVeinECs_C2_ACKR1-AH	RPL27
0.000444953	0.362509	0.13	0.052	1	PortalVeinECs_C2_ACKR1-AH	PLAC8
3.02297e-10	0.36234	0.285	0.09	1.10644e-05	PortalVeinECs_C2_ACKR1-AH	ACTL6A
1.9591e-10	0.360598	1	0.987	7.1705e-06	PortalVeinECs_C2_ACKR1-AH	RPS28
2.35595e-05	0.359201	0.707	0.496	0.8623	PortalVeinECs_C2_ACKR1-AH	ENO1
0.000822933	0.359095	0.545	0.371	1	PortalVeinECs_C2_ACKR1-AH	PNP
6.29954e-06	0.356699	0.78	0.556	0.230569	PortalVeinECs_C2_ACKR1-AH	PCBP1
2.13549e-26	0.352114	0.301	0.042	7.81612e-22	PortalVeinECs_C2_ACKR1-AH	LIPG
9.48933e-06	0.351456	0.805	0.601	0.347319	PortalVeinECs_C2_ACKR1-AH	TMEM258
0.000128841	0.349669	0.748	0.535	1	PortalVeinECs_C2_ACKR1-AH	NAMPT
6.28606e-06	0.349181	0.333	0.155	0.230076	PortalVeinECs_C2_ACKR1-AH	ECSIT
1.9281e-05	0.349057	0.902	0.781	0.705703	PortalVeinECs_C2_ACKR1-AH	CD59
1.0932e-07	0.34902	0.959	0.934	0.00400121	PortalVeinECs_C2_ACKR1-AH	RPL35
5.12813e-05	0.348712	0.618	0.395	1	PortalVeinECs_C2_ACKR1-AH	SOCS2
1.15308e-08	0.348109	0.984	0.964	0.000422038	PortalVeinECs_C2_ACKR1-AH	RPL35A
2.51396e-05	0.347517	0.35	0.178	0.920133	PortalVeinECs_C2_ACKR1-AH	OSGEP
1.38938e-08	0.346763	0.732	0.421	0.000508525	PortalVeinECs_C2_ACKR1-AH	NDUFA3
0.00174684	0.344082	0.715	0.543	1	PortalVeinECs_C2_ACKR1-AH	NCOA7
5.83914e-05	0.343565	0.52	0.331	1	PortalVeinECs_C2_ACKR1-AH	RHOU
0.0034394	0.343523	0.301	0.184	1	PortalVeinECs_C2_ACKR1-AH	PDLIM3
4.48809e-10	0.343368	0.488	0.206	1.64269e-05	PortalVeinECs_C2_ACKR1-AH	BCR
5.20672e-05	0.342206	0.472	0.269	1	PortalVeinECs_C2_ACKR1-AH	STIP1
6.83619e-05	0.342146	0.919	0.815	1	PortalVeinECs_C2_ACKR1-AH	HSPA1A
2.61903e-12	0.340768	0.992	0.989	9.58593e-08	PortalVeinECs_C2_ACKR1-AH	RPLP1
0.00167013	0.33832	0.707	0.517	1	PortalVeinECs_C2_ACKR1-AH	GNB1
5.04923e-07	0.337571	0.984	0.961	0.0184807	PortalVeinECs_C2_ACKR1-AH	RPL3
5.85435e-08	0.335005	0.545	0.272	0.00214275	PortalVeinECs_C2_ACKR1-AH	ALYREF
0.00151456	0.334064	0.163	0.077	1	PortalVeinECs_C2_ACKR1-AH	IL6
2.41166e-05	0.331895	0.78	0.605	0.882693	PortalVeinECs_C2_ACKR1-AH	PLSCR1
0.000106266	0.331725	0.431	0.247	1	PortalVeinECs_C2_ACKR1-AH	FAM107A
0.000149552	0.330231	0.171	0.071	1	PortalVeinECs_C2_ACKR1-AH	KATNA1
1.84844e-07	0.329369	0.642	0.37	0.00676549	PortalVeinECs_C2_ACKR1-AH	PLSCR4
1.09822e-08	0.328117	0.512	0.229	0.000401961	PortalVeinECs_C2_ACKR1-AH	HERC2
0.000297704	0.327985	0.496	0.316	1	PortalVeinECs_C2_ACKR1-AH	IRF2BPL
3.67663e-05	0.327503	0.593	0.364	1	PortalVeinECs_C2_ACKR1-AH	TAF10
0.000101776	0.32701	0.927	0.834	1	PortalVeinECs_C2_ACKR1-AH	ZFP36
2.22932e-07	0.326203	0.976	0.962	0.00815955	PortalVeinECs_C2_ACKR1-AH	RPL36
4.86171e-12	0.326112	0.39	0.136	1.77943e-07	PortalVeinECs_C2_ACKR1-AH	ABL2
7.91338e-06	0.324764	0.699	0.449	0.289638	PortalVeinECs_C2_ACKR1-AH	PIK3C2A
3.00798e-10	0.321973	0.463	0.197	1.10095e-05	PortalVeinECs_C2_ACKR1-AH	GOLM1
4.76652e-05	0.321573	0.691	0.477	1	PortalVeinECs_C2_ACKR1-AH	TOMM5
0.000289347	0.321278	0.423	0.248	1	PortalVeinECs_C2_ACKR1-AH	MAN1A2
1.62303e-05	0.320979	0.602	0.35	0.594044	PortalVeinECs_C2_ACKR1-AH	NDUFB3
0.000400704	0.319857	0.74	0.652	1	PortalVeinECs_C2_ACKR1-AH	POLR2L
6.59886e-06	0.31944	0.48	0.253	0.241525	PortalVeinECs_C2_ACKR1-AH	PDIA4
0.000257927	0.318776	0.878	0.808	1	PortalVeinECs_C2_ACKR1-AH	ANXA2
9.2232e-05	0.316159	0.919	0.829	1	PortalVeinECs_C2_ACKR1-AH	S100A11
0.000231334	0.315193	0.35	0.184	1	PortalVeinECs_C2_ACKR1-AH	GLRX3
6.90564e-06	0.315008	0.504	0.28	0.252753	PortalVeinECs_C2_ACKR1-AH	CDK2AP2
0.000580164	0.313196	0.78	0.598	1	PortalVeinECs_C2_ACKR1-AH	SNRPD2
1.38492e-05	0.312899	0.382	0.194	0.506896	PortalVeinECs_C2_ACKR1-AH	CHD3
6.42319e-07	0.312476	0.358	0.161	0.0235095	PortalVeinECs_C2_ACKR1-AH	MON1B
0.00054657	0.311812	0.602	0.395	1	PortalVeinECs_C2_ACKR1-AH	SELENON
0.000108834	0.311536	0.813	0.713	1	PortalVeinECs_C2_ACKR1-AH	CALR
5.18934e-08	0.31126	0.976	0.937	0.00189935	PortalVeinECs_C2_ACKR1-AH	RPL9
2.99125e-05	0.31035	0.935	0.872	1	PortalVeinECs_C2_ACKR1-AH	RPS5
3.9742e-09	0.309216	0.992	0.96	0.00014546	PortalVeinECs_C2_ACKR1-AH	RPLP2
3.69452e-09	0.308255	0.992	0.985	0.000135223	PortalVeinECs_C2_ACKR1-AH	RPL34
1.25264e-05	0.307932	0.886	0.783	0.45848	PortalVeinECs_C2_ACKR1-AH	NME2
1.71817e-06	0.307112	0.683	0.421	0.0628869	PortalVeinECs_C2_ACKR1-AH	MRPL33
7.44323e-05	0.306638	0.593	0.402	1	PortalVeinECs_C2_ACKR1-AH	RELL1
1.47288e-18	0.306575	0.154	0.015	5.3909e-14	PortalVeinECs_C2_ACKR1-AH	RAB3C
1.10628e-05	0.305909	0.244	0.101	0.404911	PortalVeinECs_C2_ACKR1-AH	TRAFD1
1.09477e-07	0.305461	0.463	0.219	0.00400697	PortalVeinECs_C2_ACKR1-AH	MAZ
5.19268e-08	0.30495	0.358	0.15	0.00190057	PortalVeinECs_C2_ACKR1-AH	NTMT1
0.00906927	0.304567	0.439	0.312	1	PortalVeinECs_C2_ACKR1-AH	MID1
8.78528e-06	0.303823	0.488	0.256	0.32155	PortalVeinECs_C2_ACKR1-AH	TSPAN9
3.43728e-16	0.299942	0.325	0.08	1.25808e-11	PortalVeinECs_C2_ACKR1-AH	MYBBP1A
3.84977e-09	0.299198	0.65	0.326	0.000140905	PortalVeinECs_C2_ACKR1-AH	PET100
2.17327e-06	0.299068	0.894	0.732	0.079544	PortalVeinECs_C2_ACKR1-AH	TOMM7
2.77074e-05	0.298855	0.537	0.302	1	PortalVeinECs_C2_ACKR1-AH	CYC1
4.01979e-06	0.298818	0.228	0.087	0.147128	PortalVeinECs_C2_ACKR1-AH	ATF7IP2
0.00118391	0.297055	0.919	0.763	1	PortalVeinECs_C2_ACKR1-AH	HLA-DRB1
6.75986e-05	0.295176	0.821	0.663	1	PortalVeinECs_C2_ACKR1-AH	ATP5MG
1.26824e-08	0.295165	0.301	0.111	0.000464187	PortalVeinECs_C2_ACKR1-AH	BMS1
0.00442434	0.293467	0.163	0.083	1	PortalVeinECs_C2_ACKR1-AH	RIPOR3
7.23025e-06	0.29295	0.537	0.306	0.264634	PortalVeinECs_C2_ACKR1-AH	GHITM
5.7344e-07	0.292939	0.114	0.026	0.0209885	PortalVeinECs_C2_ACKR1-AH	FGB
2.07289e-11	0.290174	0.309	0.094	7.587e-07	PortalVeinECs_C2_ACKR1-AH	YKT6
0.000187585	0.289363	0.358	0.194	1	PortalVeinECs_C2_ACKR1-AH	ANXA6
0.000174341	0.289139	0.829	0.656	1	PortalVeinECs_C2_ACKR1-AH	VWF
2.45421e-07	0.288894	0.325	0.133	0.00898265	PortalVeinECs_C2_ACKR1-AH	THAP4
2.60855e-06	0.28844	0.423	0.204	0.0954754	PortalVeinECs_C2_ACKR1-AH	GIT1
0.000170163	0.287526	0.114	0.038	1	PortalVeinECs_C2_ACKR1-AH	TSPAN13
0.000917294	0.287013	0.65	0.495	1	PortalVeinECs_C2_ACKR1-AH	RBM3
3.00131e-07	0.286238	0.163	0.047	0.0109851	PortalVeinECs_C2_ACKR1-AH	PTGDS
4.62097e-07	0.285891	0.423	0.202	0.0169132	PortalVeinECs_C2_ACKR1-AH	GNA14
3.8139e-05	0.285614	1	0.981	1	PortalVeinECs_C2_ACKR1-AH	RPS6
9.61534e-11	0.284847	0.398	0.146	3.51931e-06	PortalVeinECs_C2_ACKR1-AH	NAPRT
3.92038e-05	0.283207	0.39	0.209	1	PortalVeinECs_C2_ACKR1-AH	MLEC
3.96231e-06	0.28303	0.317	0.146	0.145025	PortalVeinECs_C2_ACKR1-AH	WASHC1
2.48763e-11	0.282669	0.276	0.08	9.10498e-07	PortalVeinECs_C2_ACKR1-AH	TJAP1
1.32192e-06	0.28252	0.407	0.206	0.0483835	PortalVeinECs_C2_ACKR1-AH	SDF2L1
5.77302e-05	0.281324	0.715	0.501	1	PortalVeinECs_C2_ACKR1-AH	ATP5MC3
1.69772e-05	0.281309	0.984	0.98	0.621384	PortalVeinECs_C2_ACKR1-AH	RPS18
0.000464103	0.281292	0.821	0.648	1	PortalVeinECs_C2_ACKR1-AH	CCNI
6.82471e-06	0.281118	0.699	0.458	0.249791	PortalVeinECs_C2_ACKR1-AH	C9orf16
6.66592e-05	0.280661	0.512	0.311	1	PortalVeinECs_C2_ACKR1-AH	FOSL2
0.000493034	0.279942	0.829	0.668	1	PortalVeinECs_C2_ACKR1-AH	SDCBP
5.05988e-05	0.279579	0.894	0.832	1	PortalVeinECs_C2_ACKR1-AH	RPL4
0.00040215	0.279119	0.228	0.11	1	PortalVeinECs_C2_ACKR1-AH	KCTD3
1.22064e-05	0.277686	0.285	0.129	0.446767	PortalVeinECs_C2_ACKR1-AH	KLHDC10
0.00600495	0.277639	0.821	0.635	1	PortalVeinECs_C2_ACKR1-AH	GSN
0.00213343	0.276729	0.333	0.195	1	PortalVeinECs_C2_ACKR1-AH	CDK9
1.18467e-05	0.275919	0.382	0.189	0.4336	PortalVeinECs_C2_ACKR1-AH	GRK2
3.71796e-05	0.275605	0.382	0.203	1	PortalVeinECs_C2_ACKR1-AH	BCCIP
5.06623e-06	0.2754	0.496	0.274	0.185429	PortalVeinECs_C2_ACKR1-AH	TXNDC5
0.000626552	0.274093	0.244	0.122	1	PortalVeinECs_C2_ACKR1-AH	NT5C2
3.37308e-05	0.273498	0.488	0.278	1	PortalVeinECs_C2_ACKR1-AH	TXNDC17
4.92157e-05	0.273228	0.634	0.381	1	PortalVeinECs_C2_ACKR1-AH	TNFAIP1
5.27876e-09	0.272748	0.285	0.099	0.000193208	PortalVeinECs_C2_ACKR1-AH	NSF
1.35718e-08	0.271902	0.268	0.093	0.000496741	PortalVeinECs_C2_ACKR1-AH	AAAS
9.70728e-07	0.271388	0.22	0.081	0.0355296	PortalVeinECs_C2_ACKR1-AH	KAT2B
7.68061e-06	0.271262	0.878	0.752	0.281118	PortalVeinECs_C2_ACKR1-AH	OST4
5.72795e-06	0.270893	0.585	0.316	0.209649	PortalVeinECs_C2_ACKR1-AH	LGALS3
1.1682e-05	0.270852	0.48	0.283	0.427574	PortalVeinECs_C2_ACKR1-AH	MANF
1.7905e-06	0.269943	0.512	0.271	0.0655341	PortalVeinECs_C2_ACKR1-AH	GNA11
0.00132195	0.269735	0.26	0.139	1	PortalVeinECs_C2_ACKR1-AH	CWC22
1.08487e-06	0.269613	0.48	0.251	0.0397072	PortalVeinECs_C2_ACKR1-AH	SRM
2.24612e-06	0.269187	0.211	0.077	0.0822101	PortalVeinECs_C2_ACKR1-AH	SYCE1L
4.43557e-09	0.269122	0.26	0.084	0.000162346	PortalVeinECs_C2_ACKR1-AH	MAN1C1
0.000123309	0.267658	0.398	0.223	1	PortalVeinECs_C2_ACKR1-AH	CHKB
1.57661e-05	0.267414	0.22	0.089	0.577055	PortalVeinECs_C2_ACKR1-AH	PISD
0.000740457	0.266212	0.398	0.237	1	PortalVeinECs_C2_ACKR1-AH	STARD3NL
0.00694956	0.265087	0.187	0.102	1	PortalVeinECs_C2_ACKR1-AH	GBE1
0.000425988	0.263545	0.244	0.122	1	PortalVeinECs_C2_ACKR1-AH	ZDHHC20
0.000468633	0.263242	0.39	0.238	1	PortalVeinECs_C2_ACKR1-AH	SPRY1
0.00660351	0.263163	0.211	0.12	1	PortalVeinECs_C2_ACKR1-AH	RNF185
2.68157e-05	0.262516	0.675	0.398	0.981483	PortalVeinECs_C2_ACKR1-AH	MTCH1
3.65609e-06	0.262412	0.236	0.092	0.133817	PortalVeinECs_C2_ACKR1-AH	DTYMK
0.00669832	0.262162	0.976	0.934	1	PortalVeinECs_C2_ACKR1-AH	ACTB
0.000546295	0.261986	0.285	0.151	1	PortalVeinECs_C2_ACKR1-AH	PRICKLE1
5.49648e-10	0.261831	0.244	0.071	2.01177e-05	PortalVeinECs_C2_ACKR1-AH	EXT1
1.36732e-06	0.261492	0.309	0.133	0.0500451	PortalVeinECs_C2_ACKR1-AH	GNL3
1.68884e-05	0.261453	0.61	0.386	0.618131	PortalVeinECs_C2_ACKR1-AH	PCDH17
0.000490851	0.261381	0.74	0.549	1	PortalVeinECs_C2_ACKR1-AH	P4HB
1.29719e-07	0.26124	0.447	0.206	0.00474783	PortalVeinECs_C2_ACKR1-AH	NDUFAF8
1.89525e-06	0.258919	0.439	0.222	0.0693679	PortalVeinECs_C2_ACKR1-AH	DAZAP1
1.61682e-08	0.258067	0.512	0.237	0.000591772	PortalVeinECs_C2_ACKR1-AH	PHC2
0.000385372	0.257731	0.472	0.294	1	PortalVeinECs_C2_ACKR1-AH	CCT8
1.60408e-06	0.257312	0.333	0.147	0.0587109	PortalVeinECs_C2_ACKR1-AH	AFG3L2
0.000763773	0.256605	0.626	0.452	1	PortalVeinECs_C2_ACKR1-AH	TRIOBP
6.83163e-05	0.25641	0.74	0.533	1	PortalVeinECs_C2_ACKR1-AH	UQCRQ
4.90027e-06	0.256235	0.65	0.368	0.179355	PortalVeinECs_C2_ACKR1-AH	ILF2
0.000198083	0.255492	0.398	0.225	1	PortalVeinECs_C2_ACKR1-AH	NEK7
1.54727e-08	0.253479	0.333	0.127	0.000566317	PortalVeinECs_C2_ACKR1-AH	ACSL4
1.25535e-07	0.253218	0.285	0.109	0.0045947	PortalVeinECs_C2_ACKR1-AH	ABCF2
0.000405255	0.253081	0.553	0.335	1	PortalVeinECs_C2_ACKR1-AH	KMT2C
0.000753116	0.2524	0.407	0.237	1	PortalVeinECs_C2_ACKR1-AH	SMAD2
0.000278362	0.252195	0.976	0.874	1	PortalVeinECs_C2_ACKR1-AH	HSPG2
0.000838038	0.251842	0.797	0.727	1	PortalVeinECs_C2_ACKR1-AH	SLC25A6
6.68408e-05	0.2517	0.447	0.247	1	PortalVeinECs_C2_ACKR1-AH	NIFK
0.00278543	0.25133	0.163	0.08	1	PortalVeinECs_C2_ACKR1-AH	INAFM1
0.000730541	0.251126	0.886	0.771	1	PortalVeinECs_C2_ACKR1-AH	TMA7
0.00127375	0.250824	0.715	0.5	1	PortalVeinECs_C2_ACKR1-AH	PSMB3

## Sheet: PortalVeinECs_C2-ACvsAH-AC high
p_val	avg_log2FC	pct.1	pct.2	p_val_adj	cluster	gene
4.69642e-18	2.09984	0.621	0.268	1.71894e-13	PortalVeinECs_C2_ACKR1-AC	CCN2
1.31263e-25	1.99878	0.733	0.301	4.80435e-21	PortalVeinECs_C2_ACKR1-AC	CCN1
2.47597e-10	1.97429	0.395	0.098	9.06231e-06	PortalVeinECs_C2_ACKR1-AC	FABP4
1.60353e-27	1.92066	0.775	0.39	5.86907e-23	PortalVeinECs_C2_ACKR1-AC	SPRY1
1.28878e-31	1.90719	0.857	0.374	4.71707e-27	PortalVeinECs_C2_ACKR1-AC	ACKR1
2.86662e-41	1.81528	0.958	0.61	1.04921e-36	PortalVeinECs_C2_ACKR1-AC	SPARCL1
8.14272e-26	1.79669	0.786	0.358	2.98032e-21	PortalVeinECs_C2_ACKR1-AC	FABP5
3.75387e-22	1.74675	0.621	0.171	1.37395e-17	PortalVeinECs_C2_ACKR1-AC	RGCC
5.50099e-32	1.71853	0.818	0.341	2.01342e-27	PortalVeinECs_C2_ACKR1-AC	NNMT
6.28982e-29	1.68082	0.675	0.13	2.30214e-24	PortalVeinECs_C2_ACKR1-AC	PLAT
2.31793e-17	1.65229	0.683	0.496	8.48384e-13	PortalVeinECs_C2_ACKR1-AC	IFI6
1.22196e-37	1.59873	0.923	0.683	4.47251e-33	PortalVeinECs_C2_ACKR1-AC	HLA-DRA
2.04725e-25	1.5425	0.657	0.122	7.49315e-21	PortalVeinECs_C2_ACKR1-AC	RBP7
7.99279e-44	1.52377	0.995	0.984	2.92544e-39	PortalVeinECs_C2_ACKR1-AC	CD74
2.12474e-09	1.49899	0.433	0.179	7.77676e-05	PortalVeinECs_C2_ACKR1-AC	RGS16
4.80606e-24	1.43654	0.803	0.496	1.75906e-19	PortalVeinECs_C2_ACKR1-AC	HLA-DRB5
2.0526e-09	1.37408	0.492	0.276	7.51272e-05	PortalVeinECs_C2_ACKR1-AC	THBS1
2.42724e-26	1.35969	0.857	0.675	8.88396e-22	PortalVeinECs_C2_ACKR1-AC	HLA-DPA1
1.38523e-51	1.32739	0.994	0.967	5.07009e-47	PortalVeinECs_C2_ACKR1-AC	HLA-A
1.02402e-17	1.32456	0.87	0.675	3.74802e-13	PortalVeinECs_C2_ACKR1-AC	CLU
2.64802e-22	1.308	0.809	0.512	9.69202e-18	PortalVeinECs_C2_ACKR1-AC	ANXA1
1.0616e-18	1.30102	0.682	0.415	3.88558e-14	PortalVeinECs_C2_ACKR1-AC	CD55
8.58342e-26	1.29118	0.972	0.829	3.14162e-21	PortalVeinECs_C2_ACKR1-AC	VWF
1.5086e-22	1.23629	0.867	0.675	5.52164e-18	PortalVeinECs_C2_ACKR1-AC	CAV1
1.56577e-13	1.23616	0.827	0.659	5.73088e-09	PortalVeinECs_C2_ACKR1-AC	EMP1
1.98854e-05	1.23527	0.202	0.049	0.727826	PortalVeinECs_C2_ACKR1-AC	SERPINE1
3.44188e-22	1.22713	0.822	0.65	1.25976e-17	PortalVeinECs_C2_ACKR1-AC	HLA-DPB1
2.4271e-23	1.21649	0.901	0.569	8.88342e-19	PortalVeinECs_C2_ACKR1-AC	DNASE1L3
4.719e-14	1.20663	0.554	0.26	1.7272e-09	PortalVeinECs_C2_ACKR1-AC	SNAI1
3.34781e-16	1.1882	0.518	0.163	1.22533e-11	PortalVeinECs_C2_ACKR1-AC	HLA-DQA1
5.03399e-20	1.17895	0.723	0.447	1.84249e-15	PortalVeinECs_C2_ACKR1-AC	NEDD9
6.37669e-14	1.17689	0.592	0.268	2.33393e-09	PortalVeinECs_C2_ACKR1-AC	MCTP1
3.31176e-19	1.15621	0.7	0.439	1.21214e-14	PortalVeinECs_C2_ACKR1-AC	HLA-DMA
1.81556e-11	1.13811	0.773	0.553	6.64512e-07	PortalVeinECs_C2_ACKR1-AC	NR4A1
1.7622e-16	1.13286	0.495	0.122	6.44982e-12	PortalVeinECs_C2_ACKR1-AC	RASA4
3.72557e-10	1.12818	0.713	0.504	1.3636e-05	PortalVeinECs_C2_ACKR1-AC	PDK4
1.43029e-16	1.12097	0.625	0.325	5.23501e-12	PortalVeinECs_C2_ACKR1-AC	ITGA6
8.07932e-12	1.06787	0.54	0.309	2.95711e-07	PortalVeinECs_C2_ACKR1-AC	IFI44L
1.7525e-14	1.04994	0.524	0.203	6.41431e-10	PortalVeinECs_C2_ACKR1-AC	LMCD1
5.433e-14	1.04402	0.901	0.846	1.98853e-09	PortalVeinECs_C2_ACKR1-AC	LMNA
1.19406e-14	1.00702	0.76	0.585	4.37037e-10	PortalVeinECs_C2_ACKR1-AC	NDRG1
1.19426e-12	1.00501	0.766	0.593	4.37113e-08	PortalVeinECs_C2_ACKR1-AC	THBD
2.4563e-13	0.997036	0.502	0.171	8.99031e-09	PortalVeinECs_C2_ACKR1-AC	NR4A2
4.14825e-10	0.985137	0.317	0.057	1.5183e-05	PortalVeinECs_C2_ACKR1-AC	CX3CL1
2.98729e-14	0.975919	0.884	0.821	1.09338e-09	PortalVeinECs_C2_ACKR1-AC	NPC2
1.41152e-11	0.974884	0.625	0.455	5.16629e-07	PortalVeinECs_C2_ACKR1-AC	XAF1
2.24481e-09	0.973053	0.555	0.341	8.21623e-05	PortalVeinECs_C2_ACKR1-AC	MYO1E
5.9289e-12	0.965986	0.9	0.87	2.17004e-07	PortalVeinECs_C2_ACKR1-AC	NFKBIA
2.68251e-13	0.958433	0.737	0.561	9.81826e-09	PortalVeinECs_C2_ACKR1-AC	NRP2
3.89435e-16	0.940606	0.495	0.114	1.42537e-11	PortalVeinECs_C2_ACKR1-AC	TPD52L1
2.96184e-20	0.933357	0.988	0.976	1.08406e-15	PortalVeinECs_C2_ACKR1-AC	MT-CYB
3.79632e-16	0.928773	0.965	0.919	1.38949e-11	PortalVeinECs_C2_ACKR1-AC	ACTG1
6.97223e-20	0.926254	0.916	0.821	2.55191e-15	PortalVeinECs_C2_ACKR1-AC	GSN
1.0589e-15	0.924774	0.863	0.805	3.87569e-11	PortalVeinECs_C2_ACKR1-AC	CST3
2.80286e-14	0.923563	0.794	0.634	1.02587e-09	PortalVeinECs_C2_ACKR1-AC	WWTR1
1.15655e-17	0.921506	0.856	0.789	4.23309e-13	PortalVeinECs_C2_ACKR1-AC	ARL6IP1
6.10129e-23	0.917939	0.962	0.919	2.23313e-18	PortalVeinECs_C2_ACKR1-AC	HLA-DRB1
2.32885e-17	0.906853	0.964	0.959	8.52384e-13	PortalVeinECs_C2_ACKR1-AC	IFI27
8.07655e-06	0.892251	0.602	0.52	0.29561	PortalVeinECs_C2_ACKR1-AC	MMRN1
1.59691e-05	0.890598	0.6	0.528	0.584486	PortalVeinECs_C2_ACKR1-AC	PLIN2
9.69103e-41	0.887525	0.999	1	3.54702e-36	PortalVeinECs_C2_ACKR1-AC	B2M
2.90897e-13	0.887317	0.649	0.39	1.06471e-08	PortalVeinECs_C2_ACKR1-AC	HLA-DQB1
5.07145e-08	0.883739	0.713	0.634	0.0018562	PortalVeinECs_C2_ACKR1-AC	IRF1
0.000682007	0.881763	0.391	0.268	1	PortalVeinECs_C2_ACKR1-AC	TNFAIP3
6.7216e-23	0.871411	0.982	0.951	2.46017e-18	PortalVeinECs_C2_ACKR1-AC	UBC
1.78608e-13	0.861578	0.401	0.057	6.53722e-09	PortalVeinECs_C2_ACKR1-AC	ZNF385D
1.13081e-15	0.860886	0.895	0.813	4.13887e-11	PortalVeinECs_C2_ACKR1-AC	BTG1
4.67845e-37	0.852474	0.997	0.984	1.71236e-32	PortalVeinECs_C2_ACKR1-AC	HLA-B
4.58953e-12	0.84479	0.679	0.488	1.67981e-07	PortalVeinECs_C2_ACKR1-AC	TNFRSF10D
8.8785e-12	0.836348	0.831	0.691	3.24962e-07	PortalVeinECs_C2_ACKR1-AC	SLC38A2
3.03748e-12	0.835889	0.683	0.48	1.11175e-07	PortalVeinECs_C2_ACKR1-AC	ITM2A
9.64048e-06	0.835783	0.279	0.106	0.352851	PortalVeinECs_C2_ACKR1-AC	ANGPT2
1.17037e-06	0.825063	0.366	0.154	0.0428367	PortalVeinECs_C2_ACKR1-AC	MAFB
6.75518e-12	0.819865	0.783	0.683	2.47246e-07	PortalVeinECs_C2_ACKR1-AC	SERTAD1
6.15888e-11	0.819614	0.689	0.496	2.25421e-06	PortalVeinECs_C2_ACKR1-AC	CSRNP1
4.79002e-13	0.817778	0.608	0.358	1.75319e-08	PortalVeinECs_C2_ACKR1-AC	VWA1
6.86651e-11	0.814116	0.59	0.35	2.51321e-06	PortalVeinECs_C2_ACKR1-AC	MAFF
5.75388e-08	0.805359	0.52	0.374	0.00210598	PortalVeinECs_C2_ACKR1-AC	UBE2S
4.61246e-10	0.799206	0.381	0.106	1.68821e-05	PortalVeinECs_C2_ACKR1-AC	TSHZ2
9.10794e-06	0.795467	0.454	0.325	0.33336	PortalVeinECs_C2_ACKR1-AC	MX1
4.20871e-18	0.782504	0.974	0.935	1.54043e-13	PortalVeinECs_C2_ACKR1-AC	IGFBP4
2.66186e-10	0.777709	0.595	0.39	9.74267e-06	PortalVeinECs_C2_ACKR1-AC	DIPK2B
2.06613e-12	0.768187	0.717	0.585	7.56224e-08	PortalVeinECs_C2_ACKR1-AC	LGALS3
0.00717147	0.739684	0.22	0.13	1	PortalVeinECs_C2_ACKR1-AC	CXCL3
8.64792e-08	0.739083	0.594	0.423	0.00316522	PortalVeinECs_C2_ACKR1-AC	IER5
0.00166727	0.733581	0.495	0.447	1	PortalVeinECs_C2_ACKR1-AC	ISG15
2.17158e-07	0.729712	0.762	0.724	0.0079482	PortalVeinECs_C2_ACKR1-AC	CAVIN2
9.95321e-05	0.729527	0.595	0.537	1	PortalVeinECs_C2_ACKR1-AC	TSC22D1
3.40765e-05	0.722932	0.67	0.634	1	PortalVeinECs_C2_ACKR1-AC	MYADM
1.56829e-28	0.715003	0.998	0.992	5.74011e-24	PortalVeinECs_C2_ACKR1-AC	TMSB4X
1.50577e-09	0.711391	0.911	0.854	5.51126e-05	PortalVeinECs_C2_ACKR1-AC	ZFP36L1
1.29407e-06	0.710944	0.865	0.87	0.0473643	PortalVeinECs_C2_ACKR1-AC	TXNIP
3.04683e-08	0.701742	0.465	0.252	0.00111517	PortalVeinECs_C2_ACKR1-AC	GALNT15
1.12997e-07	0.701241	0.567	0.423	0.00413581	PortalVeinECs_C2_ACKR1-AC	HTRA1
2.06749e-10	0.700229	0.543	0.244	7.56724e-06	PortalVeinECs_C2_ACKR1-AC	CTSC
0.000139479	0.696329	0.482	0.39	1	PortalVeinECs_C2_ACKR1-AC	ABL2
3.64147e-06	0.688255	0.624	0.512	0.133281	PortalVeinECs_C2_ACKR1-AC	NUAK1
1.43251e-23	0.68469	0.991	0.976	5.24315e-19	PortalVeinECs_C2_ACKR1-AC	HLA-C
2.86171e-06	0.684532	0.566	0.472	0.104741	PortalVeinECs_C2_ACKR1-AC	CDC42EP3
9.09785e-11	0.679118	0.977	0.967	3.3299e-06	PortalVeinECs_C2_ACKR1-AC	MT-ND4L
2.69749e-06	0.677926	0.474	0.341	0.098731	PortalVeinECs_C2_ACKR1-AC	MYL9
1.57391e-11	0.67478	0.782	0.691	5.76066e-07	PortalVeinECs_C2_ACKR1-AC	CALM2
5.21274e-09	0.666334	0.563	0.341	0.000190792	PortalVeinECs_C2_ACKR1-AC	KCTD12
2.29476e-10	0.661431	0.368	0.089	8.39905e-06	PortalVeinECs_C2_ACKR1-AC	MGLL
1.97589e-14	0.661061	0.938	0.878	7.23196e-10	PortalVeinECs_C2_ACKR1-AC	PECAM1
1.54023e-05	0.657789	0.424	0.276	0.56374	PortalVeinECs_C2_ACKR1-AC	IVNS1ABP
3.8989e-08	0.656757	0.814	0.756	0.00142704	PortalVeinECs_C2_ACKR1-AC	MARCKS
6.66018e-08	0.653245	0.749	0.65	0.00243769	PortalVeinECs_C2_ACKR1-AC	UGCG
6.08574e-06	0.649608	0.56	0.472	0.222744	PortalVeinECs_C2_ACKR1-AC	MAP3K8
3.56189e-13	0.638147	0.945	0.829	1.30369e-08	PortalVeinECs_C2_ACKR1-AC	ENG
5.26333e-09	0.635224	0.643	0.472	0.000192643	PortalVeinECs_C2_ACKR1-AC	KMT2E
2.90036e-10	0.63506	0.889	0.821	1.06156e-05	PortalVeinECs_C2_ACKR1-AC	MYH9
2.50983e-07	0.63425	0.931	0.878	0.00918624	PortalVeinECs_C2_ACKR1-AC	CCL14
0.00417266	0.631456	0.876	0.813	1	PortalVeinECs_C2_ACKR1-AC	MGP
0.00191388	0.629348	0.414	0.325	1	PortalVeinECs_C2_ACKR1-AC	HBEGF
0.000791819	0.626143	0.552	0.447	1	PortalVeinECs_C2_ACKR1-AC	TCIM
3.58656e-09	0.62304	0.332	0.081	0.000131272	PortalVeinECs_C2_ACKR1-AC	NEURL1B
8.51809e-05	0.620373	0.241	0.098	1	PortalVeinECs_C2_ACKR1-AC	PHLDA1
6.07066e-05	0.619264	0.536	0.431	1	PortalVeinECs_C2_ACKR1-AC	MPZL2
3.40808e-09	0.617038	0.843	0.78	0.000124739	PortalVeinECs_C2_ACKR1-AC	CCNL1
0.000108349	0.61618	0.735	0.724	1	PortalVeinECs_C2_ACKR1-AC	LY6E
4.39975e-10	0.613043	0.386	0.106	1.61035e-05	PortalVeinECs_C2_ACKR1-AC	ADGRG6
4.02363e-11	0.612957	0.871	0.772	1.47269e-06	PortalVeinECs_C2_ACKR1-AC	TCF4
0.000231644	0.612872	0.197	0.073	1	PortalVeinECs_C2_ACKR1-AC	DUSP2
8.25828e-05	0.610889	0.485	0.374	1	PortalVeinECs_C2_ACKR1-AC	CDKN1C
1.0151e-07	0.607139	0.19	0	0.00371536	PortalVeinECs_C2_ACKR1-AC	HLA-DQA2
3.64312e-08	0.601578	0.441	0.203	0.00133342	PortalVeinECs_C2_ACKR1-AC	MRTFB
3.15548e-07	0.600167	0.305	0.106	0.0115494	PortalVeinECs_C2_ACKR1-AC	SERTAD4-AS1
1.06877e-05	0.600095	0.432	0.293	0.39118	PortalVeinECs_C2_ACKR1-AC	MYOF
8.59394e-09	0.599734	0.386	0.138	0.000314547	PortalVeinECs_C2_ACKR1-AC	BMP4
3.34115e-05	0.598509	0.531	0.431	1	PortalVeinECs_C2_ACKR1-AC	YPEL2
0.00185132	0.592979	0.112	0.024	1	PortalVeinECs_C2_ACKR1-AC	EFEMP1
1.82925e-15	0.591445	0.988	0.967	6.69522e-11	PortalVeinECs_C2_ACKR1-AC	ITM2B
1.33936e-06	0.591127	0.581	0.447	0.0490219	PortalVeinECs_C2_ACKR1-AC	FOXO1
3.78759e-06	0.590401	0.411	0.236	0.13863	PortalVeinECs_C2_ACKR1-AC	LDLR
4.22945e-07	0.586691	0.625	0.504	0.0154802	PortalVeinECs_C2_ACKR1-AC	GPM6A
1.08901e-06	0.581179	0.283	0.073	0.0398588	PortalVeinECs_C2_ACKR1-AC	COL15A1
2.28656e-08	0.57915	0.431	0.187	0.000836905	PortalVeinECs_C2_ACKR1-AC	MET
3.72852e-09	0.576611	0.421	0.171	0.000136468	PortalVeinECs_C2_ACKR1-AC	ITGB4
4.55917e-05	0.575296	0.679	0.577	1	PortalVeinECs_C2_ACKR1-AC	DUSP6
1.89349e-05	0.573407	0.556	0.455	0.693037	PortalVeinECs_C2_ACKR1-AC	PKP4
1.06547e-06	0.57019	0.711	0.642	0.0389971	PortalVeinECs_C2_ACKR1-AC	ARHGAP29
5.72192e-14	0.566165	0.997	0.967	2.09428e-09	PortalVeinECs_C2_ACKR1-AC	VIM
3.25804e-05	0.565278	0.431	0.309	1	PortalVeinECs_C2_ACKR1-AC	REV3L
3.04379e-06	0.562979	0.269	0.098	0.111406	PortalVeinECs_C2_ACKR1-AC	RBP5
4.3102e-08	0.560136	0.8	0.699	0.00157758	PortalVeinECs_C2_ACKR1-AC	ADGRL4
3.34366e-10	0.555697	0.971	0.943	1.22381e-05	PortalVeinECs_C2_ACKR1-AC	MT-ND2
1.69949e-05	0.554091	0.72	0.675	0.622029	PortalVeinECs_C2_ACKR1-AC	GRASP
2.0464e-08	0.552954	0.791	0.732	0.000749002	PortalVeinECs_C2_ACKR1-AC	LRRFIP1
2.47105e-07	0.552779	0.323	0.106	0.0090443	PortalVeinECs_C2_ACKR1-AC	CFH
1.34708e-09	0.552408	0.896	0.829	4.93046e-05	PortalVeinECs_C2_ACKR1-AC	PPP1R15A
5.44931e-08	0.549818	0.976	0.951	0.0019945	PortalVeinECs_C2_ACKR1-AC	MT-ND1
0.00135861	0.548328	0.37	0.276	1	PortalVeinECs_C2_ACKR1-AC	GBP1
6.51572e-09	0.547964	0.811	0.699	0.000238482	PortalVeinECs_C2_ACKR1-AC	CNN3
7.44175e-07	0.544216	0.691	0.561	0.0272375	PortalVeinECs_C2_ACKR1-AC	SLCO2A1
4.96904e-09	0.543482	0.976	0.976	0.000181872	PortalVeinECs_C2_ACKR1-AC	MT-ND4
5.24491e-07	0.541192	0.287	0.089	0.0191969	PortalVeinECs_C2_ACKR1-AC	CTSH
0.000361081	0.533305	0.431	0.35	1	PortalVeinECs_C2_ACKR1-AC	TNFRSF10B
0.000162516	0.533271	0.538	0.472	1	PortalVeinECs_C2_ACKR1-AC	ZYX
5.41696e-05	0.532134	0.606	0.48	1	PortalVeinECs_C2_ACKR1-AC	KLF10
1.38996e-07	0.530017	0.844	0.837	0.00508739	PortalVeinECs_C2_ACKR1-AC	SQSTM1
2.92405e-06	0.529887	0.28	0.098	0.107023	PortalVeinECs_C2_ACKR1-AC	SORBS2
0.00474371	0.528587	0.559	0.463	1	PortalVeinECs_C2_ACKR1-AC	UPP1
4.77139e-05	0.52204	0.751	0.659	1	PortalVeinECs_C2_ACKR1-AC	ICAM1
2.14829e-08	0.521888	0.893	0.862	0.000786295	PortalVeinECs_C2_ACKR1-AC	EPAS1
3.9935e-07	0.521518	0.697	0.634	0.0146166	PortalVeinECs_C2_ACKR1-AC	ATF4
3.75942e-05	0.520948	0.485	0.374	1	PortalVeinECs_C2_ACKR1-AC	IRF9
0.000187843	0.517919	0.578	0.528	1	PortalVeinECs_C2_ACKR1-AC	COL4A1
9.10978e-08	0.516667	0.668	0.52	0.00333427	PortalVeinECs_C2_ACKR1-AC	MAP1LC3B
0.000110658	0.515896	0.58	0.512	1	PortalVeinECs_C2_ACKR1-AC	CAV2
9.32436e-06	0.51558	0.259	0.098	0.341281	PortalVeinECs_C2_ACKR1-AC	PDLIM4
7.30188e-07	0.515556	0.751	0.675	0.0267256	PortalVeinECs_C2_ACKR1-AC	RSRP1
1.01325e-09	0.511464	0.923	0.87	3.70859e-05	PortalVeinECs_C2_ACKR1-AC	TAGLN2
3.47811e-05	0.510764	0.478	0.333	1	PortalVeinECs_C2_ACKR1-AC	H2AFX
9.74641e-06	0.508415	0.34	0.171	0.356728	PortalVeinECs_C2_ACKR1-AC	HAPLN3
2.75122e-05	0.506692	0.673	0.512	1	PortalVeinECs_C2_ACKR1-AC	SELE
0.000176042	0.506492	0.329	0.187	1	PortalVeinECs_C2_ACKR1-AC	NFATC2
5.07754e-08	0.502566	0.235	0.024	0.00185843	PortalVeinECs_C2_ACKR1-AC	MAOA
1.92405e-06	0.501375	0.247	0.065	0.070422	PortalVeinECs_C2_ACKR1-AC	SPHK1
9.53875e-05	0.499277	0.24	0.098	1	PortalVeinECs_C2_ACKR1-AC	EPB41L3
3.24346e-05	0.499102	0.478	0.358	1	PortalVeinECs_C2_ACKR1-AC	MALL
1.02541e-06	0.498391	0.829	0.772	0.0375312	PortalVeinECs_C2_ACKR1-AC	FUS
1.22171e-10	0.496785	0.959	0.943	4.47158e-06	PortalVeinECs_C2_ACKR1-AC	MYL12A
3.75137e-05	0.496562	0.641	0.585	1	PortalVeinECs_C2_ACKR1-AC	VAMP2
3.2577e-05	0.495932	0.362	0.195	1	PortalVeinECs_C2_ACKR1-AC	LYST
0.000764886	0.495279	0.284	0.171	1	PortalVeinECs_C2_ACKR1-AC	FOSL1
0.000305408	0.493308	0.614	0.561	1	PortalVeinECs_C2_ACKR1-AC	RBBP6
0.00262177	0.491039	0.553	0.528	1	PortalVeinECs_C2_ACKR1-AC	RALGAPA2
0.0013511	0.489277	0.321	0.22	1	PortalVeinECs_C2_ACKR1-AC	CKS2
8.21048e-08	0.489085	0.596	0.415	0.00300512	PortalVeinECs_C2_ACKR1-AC	TSPAN4
7.54188e-05	0.486287	0.321	0.179	1	PortalVeinECs_C2_ACKR1-AC	DOC2B
5.32026e-05	0.485061	0.564	0.447	1	PortalVeinECs_C2_ACKR1-AC	COL4A2
0.00829771	0.484873	0.486	0.447	1	PortalVeinECs_C2_ACKR1-AC	ARID5B
1.10725e-06	0.483579	0.235	0.049	0.0405264	PortalVeinECs_C2_ACKR1-AC	CD200
0.000571471	0.482893	0.431	0.333	1	PortalVeinECs_C2_ACKR1-AC	SPNS2
7.65039e-05	0.478979	0.713	0.699	1	PortalVeinECs_C2_ACKR1-AC	CALD1
0.000181212	0.478474	0.231	0.098	1	PortalVeinECs_C2_ACKR1-AC	EGR2
0.00016616	0.477629	0.558	0.423	1	PortalVeinECs_C2_ACKR1-AC	ENTPD1
0.000206411	0.470763	0.452	0.333	1	PortalVeinECs_C2_ACKR1-AC	PPP1R10
0.00139382	0.468784	0.373	0.276	1	PortalVeinECs_C2_ACKR1-AC	MARCH3
8.92174e-05	0.468344	0.717	0.691	1	PortalVeinECs_C2_ACKR1-AC	NOSTRIN
0.000110842	0.467845	0.671	0.618	1	PortalVeinECs_C2_ACKR1-AC	NRP1
0.00410171	0.4673	0.459	0.382	1	PortalVeinECs_C2_ACKR1-AC	ZC3HAV1
1.79319e-15	0.467202	0.986	0.984	6.56326e-11	PortalVeinECs_C2_ACKR1-AC	EIF1
0.000244187	0.466697	0.501	0.382	1	PortalVeinECs_C2_ACKR1-AC	IFRD1
0.000424608	0.465319	0.328	0.195	1	PortalVeinECs_C2_ACKR1-AC	CPXM2
0.00944677	0.465084	0.622	0.561	1	PortalVeinECs_C2_ACKR1-AC	VCAM1
0.00023403	0.464105	0.298	0.171	1	PortalVeinECs_C2_ACKR1-AC	ARHGAP18
0.00030025	0.464061	0.949	0.911	1	PortalVeinECs_C2_ACKR1-AC	MT-ND5
0.000717626	0.461492	0.563	0.472	1	PortalVeinECs_C2_ACKR1-AC	LAMA4
0.000192589	0.461191	0.192	0.057	1	PortalVeinECs_C2_ACKR1-AC	RGS2
6.99125e-11	0.460836	0.976	0.967	2.55887e-06	PortalVeinECs_C2_ACKR1-AC	H3F3B
2.64477e-05	0.460427	0.651	0.561	0.968011	PortalVeinECs_C2_ACKR1-AC	N4BP2L2
0.000310124	0.457621	0.679	0.569	1	PortalVeinECs_C2_ACKR1-AC	SOD2
7.78265e-05	0.457213	0.612	0.561	1	PortalVeinECs_C2_ACKR1-AC	GNAQ
8.91906e-05	0.454066	0.617	0.553	1	PortalVeinECs_C2_ACKR1-AC	SWAP70
1.09115e-06	0.452906	0.755	0.675	0.0399372	PortalVeinECs_C2_ACKR1-AC	JMJD1C
9.97766e-07	0.447964	0.968	0.959	0.0365192	PortalVeinECs_C2_ACKR1-AC	S100A10
0.00328407	0.446979	0.371	0.293	1	PortalVeinECs_C2_ACKR1-AC	GBP2
0.000782361	0.444522	0.5	0.398	1	PortalVeinECs_C2_ACKR1-AC	SELP
3.77243e-07	0.443774	0.877	0.732	0.0138075	PortalVeinECs_C2_ACKR1-AC	PLVAP
0.00638226	0.442642	0.353	0.268	1	PortalVeinECs_C2_ACKR1-AC	CITED2
1.68253e-05	0.441396	0.688	0.553	0.615823	PortalVeinECs_C2_ACKR1-AC	DUSP23
4.51474e-05	0.440394	0.778	0.691	1	PortalVeinECs_C2_ACKR1-AC	MSN
0.000136301	0.432489	0.245	0.114	1	PortalVeinECs_C2_ACKR1-AC	IQCJ-SCHIP1
0.00197653	0.431243	0.331	0.228	1	PortalVeinECs_C2_ACKR1-AC	SEPTIN6
0.000303778	0.430165	0.712	0.659	1	PortalVeinECs_C2_ACKR1-AC	PALMD
0.000498217	0.429618	0.55	0.488	1	PortalVeinECs_C2_ACKR1-AC	DDX3Y
2.60661e-05	0.429496	0.314	0.146	0.954045	PortalVeinECs_C2_ACKR1-AC	BMP2
0.0069669	0.428773	0.587	0.602	1	PortalVeinECs_C2_ACKR1-AC	ITGA5
1.70953e-05	0.428566	0.722	0.65	0.625706	PortalVeinECs_C2_ACKR1-AC	MTDH
3.40337e-05	0.42837	0.263	0.106	1	PortalVeinECs_C2_ACKR1-AC	PLCB4
0.000373976	0.427208	0.21	0.089	1	PortalVeinECs_C2_ACKR1-AC	BDKRB2
0.00143143	0.425963	0.358	0.252	1	PortalVeinECs_C2_ACKR1-AC	PTPRE
0.000257333	0.425822	0.827	0.837	1	PortalVeinECs_C2_ACKR1-AC	ETS2
0.000674416	0.42039	0.538	0.472	1	PortalVeinECs_C2_ACKR1-AC	PMP22
0.0097261	0.419196	0.372	0.317	1	PortalVeinECs_C2_ACKR1-AC	ZNF521
0.000398672	0.418744	0.249	0.13	1	PortalVeinECs_C2_ACKR1-AC	UAP1
0.000833504	0.416146	0.37	0.268	1	PortalVeinECs_C2_ACKR1-AC	PPP1R2
0.00380124	0.412917	0.483	0.423	1	PortalVeinECs_C2_ACKR1-AC	BAZ2B
0.00111381	0.412914	0.509	0.366	1	PortalVeinECs_C2_ACKR1-AC	CCL2
0.00783229	0.411183	0.59	0.561	1	PortalVeinECs_C2_ACKR1-AC	SNRK
0.000340315	0.410658	0.853	0.829	1	PortalVeinECs_C2_ACKR1-AC	MCL1
0.000213441	0.410392	0.594	0.528	1	PortalVeinECs_C2_ACKR1-AC	EPHX1
0.000489604	0.409197	0.416	0.293	1	PortalVeinECs_C2_ACKR1-AC	GJA1
0.00039736	0.408607	0.537	0.439	1	PortalVeinECs_C2_ACKR1-AC	IGFBP2
0.00103978	0.408087	0.681	0.659	1	PortalVeinECs_C2_ACKR1-AC	DNAJB4
1.05235e-13	0.407844	0.99	0.976	3.85169e-09	PortalVeinECs_C2_ACKR1-AC	HLA-E
0.00190343	0.406769	0.257	0.146	1	PortalVeinECs_C2_ACKR1-AC	APOLD1
0.00191571	0.406168	0.221	0.122	1	PortalVeinECs_C2_ACKR1-AC	OAS1
0.000623088	0.40575	0.341	0.22	1	PortalVeinECs_C2_ACKR1-AC	SMAD1
5.83027e-05	0.405233	0.693	0.634	1	PortalVeinECs_C2_ACKR1-AC	MGST2
0.00285127	0.405029	0.504	0.447	1	PortalVeinECs_C2_ACKR1-AC	KLF9
0.000364405	0.404708	0.319	0.179	1	PortalVeinECs_C2_ACKR1-AC	FILIP1L
2.09611e-05	0.402971	0.178	0.033	0.767198	PortalVeinECs_C2_ACKR1-AC	CDH13
0.0065866	0.402601	0.731	0.756	1	PortalVeinECs_C2_ACKR1-AC	TNFSF10
4.78936e-05	0.399589	0.67	0.553	1	PortalVeinECs_C2_ACKR1-AC	HLA-F
0.00438038	0.399365	0.471	0.423	1	PortalVeinECs_C2_ACKR1-AC	CHD1
0.000596179	0.398565	0.305	0.179	1	PortalVeinECs_C2_ACKR1-AC	RORA
0.00140325	0.396844	0.345	0.244	1	PortalVeinECs_C2_ACKR1-AC	STK17A
0.000636447	0.395797	0.625	0.569	1	PortalVeinECs_C2_ACKR1-AC	TMEM14C
9.53883e-06	0.393821	0.166	0.016	0.349131	PortalVeinECs_C2_ACKR1-AC	ISLR
0.0022219	0.392993	0.875	0.878	1	PortalVeinECs_C2_ACKR1-AC	AHNAK
0.000167238	0.39045	0.436	0.285	1	PortalVeinECs_C2_ACKR1-AC	INSIG1
0.00911031	0.388754	0.399	0.333	1	PortalVeinECs_C2_ACKR1-AC	SHROOM4
0.000187679	0.386079	0.209	0.081	1	PortalVeinECs_C2_ACKR1-AC	RFX2
8.42043e-05	0.385744	0.323	0.171	1	PortalVeinECs_C2_ACKR1-AC	TMEM273
0.000912166	0.384807	0.29	0.179	1	PortalVeinECs_C2_ACKR1-AC	C16orf72
0.00103383	0.383974	0.395	0.293	1	PortalVeinECs_C2_ACKR1-AC	EFHD2
0.000443137	0.383496	0.759	0.715	1	PortalVeinECs_C2_ACKR1-AC	SFPQ
0.000493062	0.383141	0.934	0.943	1	PortalVeinECs_C2_ACKR1-AC	MT-ND3
3.6499e-06	0.382836	0.15	0	0.13359	PortalVeinECs_C2_ACKR1-AC	C6orf141
0.00380736	0.378807	0.304	0.22	1	PortalVeinECs_C2_ACKR1-AC	BZW2
0.000102609	0.376675	0.272	0.114	1	PortalVeinECs_C2_ACKR1-AC	LHX6
0.00887224	0.375736	0.357	0.276	1	PortalVeinECs_C2_ACKR1-AC	SH3BGRL2
2.58513e-05	0.375337	0.991	1	0.946182	PortalVeinECs_C2_ACKR1-AC	MT-CO2
0.0026519	0.373575	0.571	0.537	1	PortalVeinECs_C2_ACKR1-AC	SASH1
0.00801968	0.373518	0.643	0.626	1	PortalVeinECs_C2_ACKR1-AC	ASXL1
0.00320894	0.373259	0.396	0.309	1	PortalVeinECs_C2_ACKR1-AC	UBE3A
0.00916494	0.371459	0.372	0.309	1	PortalVeinECs_C2_ACKR1-AC	PLEKHO1
0.00425294	0.368784	0.41	0.333	1	PortalVeinECs_C2_ACKR1-AC	AP1S2
0.002867	0.367189	0.496	0.431	1	PortalVeinECs_C2_ACKR1-AC	HIPK3
3.85259e-07	0.366872	0.949	0.878	0.0141009	PortalVeinECs_C2_ACKR1-AC	ANXA2
0.00829132	0.366428	0.574	0.561	1	PortalVeinECs_C2_ACKR1-AC	TOP1
0.000320181	0.366205	0.208	0.081	1	PortalVeinECs_C2_ACKR1-AC	MIR222HG
0.00440124	0.365049	0.123	0.041	1	PortalVeinECs_C2_ACKR1-AC	TACSTD2
0.00575612	0.362296	0.611	0.561	1	PortalVeinECs_C2_ACKR1-AC	OLFM1
7.21997e-06	0.361444	0.98	0.951	0.264258	PortalVeinECs_C2_ACKR1-AC	MT-ATP6
0.00179964	0.360544	0.601	0.52	1	PortalVeinECs_C2_ACKR1-AC	PDE2A
0.00194126	0.360425	0.599	0.528	1	PortalVeinECs_C2_ACKR1-AC	FLNA
0.00501822	0.360218	0.54	0.496	1	PortalVeinECs_C2_ACKR1-AC	EPC1
0.00636759	0.35747	0.384	0.301	1	PortalVeinECs_C2_ACKR1-AC	ATP2B1
0.00171559	0.355455	0.763	0.74	1	PortalVeinECs_C2_ACKR1-AC	IFI16
0.000120243	0.355277	0.187	0.057	1	PortalVeinECs_C2_ACKR1-AC	MYLK
0.00199	0.35434	0.326	0.22	1	PortalVeinECs_C2_ACKR1-AC	METRNL
0.000167313	0.353992	0.184	0.057	1	PortalVeinECs_C2_ACKR1-AC	LRRC1
6.44122e-05	0.35362	0.227	0.073	1	PortalVeinECs_C2_ACKR1-AC	TLL1
1.88039e-06	0.352214	0.222	0.041	0.0688243	PortalVeinECs_C2_ACKR1-AC	BAALC
0.00772195	0.352081	0.338	0.26	1	PortalVeinECs_C2_ACKR1-AC	PER1
0.00861658	0.351263	0.792	0.74	1	PortalVeinECs_C2_ACKR1-AC	ZFP36L2
0.0025796	0.348948	0.726	0.683	1	PortalVeinECs_C2_ACKR1-AC	TUBB4B
0.00661139	0.348823	0.45	0.382	1	PortalVeinECs_C2_ACKR1-AC	HMGB2
0.000703957	0.34772	0.168	0.057	1	PortalVeinECs_C2_ACKR1-AC	GLIS3
0.00224307	0.34582	0.665	0.65	1	PortalVeinECs_C2_ACKR1-AC	TMBIM4
6.31149e-05	0.345769	0.916	0.821	1	PortalVeinECs_C2_ACKR1-AC	TGFBR2
1.73943e-10	0.344105	0.997	1	6.36647e-06	PortalVeinECs_C2_ACKR1-AC	PTMA
0.00230958	0.342897	0.602	0.585	1	PortalVeinECs_C2_ACKR1-AC	SHANK3
0.00183208	0.342492	0.483	0.398	1	PortalVeinECs_C2_ACKR1-AC	TSC22D2
3.828e-05	0.34141	0.802	0.707	1	PortalVeinECs_C2_ACKR1-AC	FAM241A
1.89864e-06	0.340835	0.173	0.008	0.069492	PortalVeinECs_C2_ACKR1-AC	ABCB1
0.00243372	0.34037	0.709	0.699	1	PortalVeinECs_C2_ACKR1-AC	NAP1L1
0.00233654	0.34014	0.187	0.089	1	PortalVeinECs_C2_ACKR1-AC	SIK1B
1.92906e-06	0.339651	0.946	0.927	0.0706053	PortalVeinECs_C2_ACKR1-AC	H3F3A
6.62995e-05	0.337422	0.794	0.797	1	PortalVeinECs_C2_ACKR1-AC	HNRNPDL
0.00146566	0.336322	0.49	0.439	1	PortalVeinECs_C2_ACKR1-AC	CYB5A
0.000113032	0.334394	0.914	0.911	1	PortalVeinECs_C2_ACKR1-AC	CRIP2
0.00658901	0.332182	0.12	0.041	1	PortalVeinECs_C2_ACKR1-AC	OASL
5.79707e-06	0.327462	0.185	0.024	0.212178	PortalVeinECs_C2_ACKR1-AC	EBF1
0.00610286	0.327271	0.249	0.154	1	PortalVeinECs_C2_ACKR1-AC	SIK2
0.00102223	0.325245	0.656	0.634	1	PortalVeinECs_C2_ACKR1-AC	CLIC4
0.00235761	0.324755	0.189	0.089	1	PortalVeinECs_C2_ACKR1-AC	ZC3H12A
0.00082238	0.322357	0.673	0.61	1	PortalVeinECs_C2_ACKR1-AC	MGST3
0.000449953	0.321646	0.646	0.585	1	PortalVeinECs_C2_ACKR1-AC	NASP
0.00120547	0.321291	0.173	0.065	1	PortalVeinECs_C2_ACKR1-AC	PMAIP1
0.000340532	0.320953	0.333	0.195	1	PortalVeinECs_C2_ACKR1-AC	DNM3
0.00179436	0.320159	0.468	0.358	1	PortalVeinECs_C2_ACKR1-AC	ZBTB20
0.0025442	0.319198	0.121	0.033	1	PortalVeinECs_C2_ACKR1-AC	CD83
0.000464666	0.318665	0.804	0.821	1	PortalVeinECs_C2_ACKR1-AC	EIF4A2
1.83068e-05	0.318644	0.989	0.976	0.670045	PortalVeinECs_C2_ACKR1-AC	ACTB
0.00249764	0.318638	0.182	0.081	1	PortalVeinECs_C2_ACKR1-AC	PLA1A
0.000206691	0.3186	0.101	0	1	PortalVeinECs_C2_ACKR1-AC	ADAMTS18
0.000554705	0.318586	0.466	0.374	1	PortalVeinECs_C2_ACKR1-AC	INTS6
0.00927744	0.317156	0.221	0.138	1	PortalVeinECs_C2_ACKR1-AC	TJP2
0.000127811	0.313431	0.874	0.911	1	PortalVeinECs_C2_ACKR1-AC	CAVIN1
9.96308e-05	0.311911	0.794	0.74	1	PortalVeinECs_C2_ACKR1-AC	SRSF5
0.000977725	0.310545	0.132	0.033	1	PortalVeinECs_C2_ACKR1-AC	MIR155HG
0.00288123	0.310087	0.652	0.618	1	PortalVeinECs_C2_ACKR1-AC	ANP32B
0.00764512	0.308723	0.194	0.106	1	PortalVeinECs_C2_ACKR1-AC	SEMA4A
0.00100884	0.308404	0.189	0.073	1	PortalVeinECs_C2_ACKR1-AC	ADAMTS9-AS2
0.00122127	0.307545	0.216	0.106	1	PortalVeinECs_C2_ACKR1-AC	C21orf91
0.00120984	0.307307	0.785	0.764	1	PortalVeinECs_C2_ACKR1-AC	CNBP
0.000255428	0.307139	0.818	0.805	1	PortalVeinECs_C2_ACKR1-AC	GAS5
0.00733999	0.306824	0.664	0.667	1	PortalVeinECs_C2_ACKR1-AC	NECTIN2
0.0012253	0.304281	0.71	0.659	1	PortalVeinECs_C2_ACKR1-AC	DSTN
0.000477652	0.304272	0.188	0.065	1	PortalVeinECs_C2_ACKR1-AC	TESC
4.70377e-05	0.301294	0.174	0.033	1	PortalVeinECs_C2_ACKR1-AC	TSPAN5
0.00295767	0.301196	0.255	0.154	1	PortalVeinECs_C2_ACKR1-AC	GPCPD1
0.00386582	0.298141	0.281	0.179	1	PortalVeinECs_C2_ACKR1-AC	CNTNAP3B
0.00432055	0.29601	0.728	0.691	1	PortalVeinECs_C2_ACKR1-AC	DDX3X
0.00236761	0.295721	0.192	0.089	1	PortalVeinECs_C2_ACKR1-AC	KRT222
0.00173399	0.294969	0.145	0.049	1	PortalVeinECs_C2_ACKR1-AC	AL118516.1
0.000254651	0.294502	0.876	0.87	1	PortalVeinECs_C2_ACKR1-AC	SPTBN1
0.00370009	0.292435	0.165	0.073	1	PortalVeinECs_C2_ACKR1-AC	DENND3
0.00296184	0.287258	0.89	0.829	1	PortalVeinECs_C2_ACKR1-AC	WSB1
0.000160342	0.285658	0.852	0.772	1	PortalVeinECs_C2_ACKR1-AC	EMCN
0.000553286	0.285382	0.853	0.821	1	PortalVeinECs_C2_ACKR1-AC	CLIC1
0.00549955	0.285165	0.34	0.252	1	PortalVeinECs_C2_ACKR1-AC	FRY
0.00713904	0.283475	0.13	0.049	1	PortalVeinECs_C2_ACKR1-AC	GPRC5A
0.00250591	0.283057	0.161	0.065	1	PortalVeinECs_C2_ACKR1-AC	HLA-DOA
0.00577898	0.281754	0.241	0.138	1	PortalVeinECs_C2_ACKR1-AC	SNED1
0.00707662	0.281247	0.202	0.114	1	PortalVeinECs_C2_ACKR1-AC	USP12
0.00121843	0.280787	0.993	0.992	1	PortalVeinECs_C2_ACKR1-AC	IGFBP7
0.00339865	0.277782	0.969	0.951	1	PortalVeinECs_C2_ACKR1-AC	HSP90AB1
0.000981118	0.277195	0.833	0.829	1	PortalVeinECs_C2_ACKR1-AC	DLC1
0.000783101	0.276993	0.361	0.236	1	PortalVeinECs_C2_ACKR1-AC	NR2F1
0.00173879	0.274956	0.133	0.041	1	PortalVeinECs_C2_ACKR1-AC	GGT5
0.00335913	0.273351	0.146	0.057	1	PortalVeinECs_C2_ACKR1-AC	HELZ2
0.00122713	0.272849	0.227	0.114	1	PortalVeinECs_C2_ACKR1-AC	MCUB
0.00105386	0.271231	0.872	0.854	1	PortalVeinECs_C2_ACKR1-AC	GUK1
0.00203805	0.270279	0.768	0.797	1	PortalVeinECs_C2_ACKR1-AC	EIF5
0.00390445	0.269034	0.141	0.049	1	PortalVeinECs_C2_ACKR1-AC	CADM3
6.99078e-05	0.263966	0.127	0.008	1	PortalVeinECs_C2_ACKR1-AC	MYO1B
0.0067703	0.263887	0.976	0.951	1	PortalVeinECs_C2_ACKR1-AC	JUNB
0.00235371	0.261366	0.154	0.057	1	PortalVeinECs_C2_ACKR1-AC	BOC
0.000118976	0.261239	0.782	0.732	1	PortalVeinECs_C2_ACKR1-AC	RAB11A
0.00761153	0.258801	0.853	0.813	1	PortalVeinECs_C2_ACKR1-AC	RAMP3
0.00212703	0.258401	0.153	0.057	1	PortalVeinECs_C2_ACKR1-AC	MYO5A
0.0034488	0.257753	0.327	0.228	1	PortalVeinECs_C2_ACKR1-AC	LRRC8C
0.00748967	0.252596	0.275	0.179	1	PortalVeinECs_C2_ACKR1-AC	CUL3
0.00990243	0.251184	0.997	0.984	1	PortalVeinECs_C2_ACKR1-AC	MALAT1
0.00510681	0.250929	0.142	0.057	1	PortalVeinECs_C2_ACKR1-AC	ELL2
